# Supplementary material for: The Spanish gut microbiome reveals links between microorganisms and Mediterranean diet
Source: Sci Rep. 2021 Nov 10;11:21602. doi: 10.1038/s41598-021-01002-1 (PMC8580991; doi:10.1038/s41598-021-01002-1)
Supplement: Supplementary file 3 — Supplementary Table 1. [file 41598_2021_1002_MOESM3_ESM.xlsx]

## Sheet: Hoja1
Supplementary Table 1. Cohort summary: age, sex, BMI and region.
Age		Sex		BMI		Region	Sample size	Sample size (%)	Population size	Population size (%)
Min.	18.3	Female	267	Min.	17.26	ANDALUSIA	96	18.1818	8646411	18.1522
1st Qu.	34.52	Male	261	1st Qu.	21.63	ARAGON	15	2.84091	1329391	2.79092
Median	44.88			Median	23.88	ASTURIAS	12	2.27273	1018784	2.13883
Mean	45.02			Mean	24.2	BALEARIC ISLANDS	12	2.27273	1171543	2.45953
3rd Qu.	55.65			3rd Qu.	26.2	BASQUE COUNTY	25	4.73485	2220504	4.66171
Max.	71			Max.	36.33	CANARY ISLANDS	20	3.78788	2175952	4.56818
						CANTABRIA	7	1.32576	582905	1.22375
						CASTILLA Y LEÓN	28	5.30303	2394918	5.02788
						CATALONIA	86	16.2879	7780479	16.3343
						CEUTA	1	0.189394	84202	0.176773
						EXTREMADURA	12	2.27273	1063987	2.23373
						GALICIA	30	5.68182	2701819	5.67218
						CASTILLA-LA MANCHA	23	4.35606	2045221	4.29372
						MADRID	75	14.2045	6779888	14.2337
						MELILLA	1	0.189394	87076	0.182807
						MURCIA	17	3.2197	1511251	3.17271
						NAVARRA	7	1.32576	661197	1.38811
						LA RIOJA	4	0.757576	319914	0.671626
						VALENCIAN COMMUNITY	57	10.7955	5057353	10.6174
