# Supplementary material for: The Spanish gut microbiome reveals links between microorganisms and Mediterranean diet
Source: Sci Rep. 2021 Nov 10;11:21602. doi: 10.1038/s41598-021-01002-1 (PMC8580991; doi:10.1038/s41598-021-01002-1)
Supplement: Supplementary file 4 — Supplementary Table 2. [file 41598_2021_1002_MOESM4_ESM.xlsx]

## Sheet: Metadata
Supplementary Table 2. Full metadata of the participants of the study.
SampleID	Gender	Age-range	Region	Area	DateOfBirth	Weight (kg)	Height (m)	Milk (weekly consumption)	Milk (monthly consumption)	Yogurt (weekly consumption)	Yogurt (monthly consumption)	Chocolate (weekly consumption)	Chocolate (monthly consumption)	Breakfast cereals (weekly consumption)	Breakfast cereals (monthly consumption)	Buscuits (weekly consumption)	Buscuits (monthly consumption)	Chocolate/caramel cookies (weekly consumption)	Chocolate/caramel cookies (monthly consumption)	Pastries (weekly consumption)	Pastries (monthly consumption)	Salad (weekly consumption)	Salad (monthly consumption)	Green beans, chard, or spinach (weekly consumption)	Green beans, chard, or spinach (monthly consumption)	Garnish vegetables (weekly consumption)	Garnish vegetables (monthly consumption)	Potatoes (weekly consumption)	Potatoes (monthly consumption)	Legumes (weekly consumption)	Legumes (monthly consumption)	Rice (weekly consumption)	Rice (monthly consumption)	Pasta (weekly consumption)	Pasta (monthly consumption)	Soups and creams (weekly consumption)	Soups and creams (monthly consumption)	Eggs (weekly consumption)	Eggs (monthly consumption)	Chicken or turkey (weekly consumption)	Chicken or turkey (monthly consumption)	Beef, pork and lamb (weekly consumption)	Beef, pork and lamb (weekly consumption)	Minced meat (weekly consumption)	Minced meat (monthly consumption)	White fish (weekly consumption)	White fish (monthly consumption)	Blue fish (weekly consumption)	Blue fish (monthly consumption)
S1	Male	18-24	EXTREMADURA	Rest	16/02/2000	61	1.76	7	30	7	28	NA	0	NA	0	NA	0	NA	0	NA	0	4	18	2	6	3	12	4	14	4	17	3	15	3	15	3	12	4	16	4	16	3	10	2	4	3	10	4	12
S2	Female	30-34	CANARIAS	Island	19/10/1988	61	1.69	5	28	2	5	4	15	NA	0	3	10	NA	0	1	4	14	30	5	12	3	10	2	5	2	6	4	14	4	10	5	15	5	22	6	30	3	7	NA	0	4	20	5	16
S3	Male	25-29	ANDALUCIA	Mediterranean	03/06/1991	73	1.73	7	30	7	30	2	10	NA	0	NA	0	NA	0	NA	0	3	15	NA	0	3	15	2	4	2	5	1	5	1	8	1	7	1	3	4	15	NA	0	1	3	1	3	1	3
S4	Male	18-24	EXTREMADURA	Rest	02/04/2001	86	1.74	7	30	2	8	1	1	1	1	1	1	1	1	1	1	3	12	2	8	1	1	2	6	4	16	2	8	3	12	2	8	4	16	2	8	5	20	2	6	2	8	1	4
S5	Male	35-39	EXTREMADURA	Rest	09/01/1984	94	1.71	5	20	3	12	4	16	NA	0	5	20	NA	0	NA	0	NA	3	NA	0	NA	2	NA	0	NA	0	NA	0	NA	5	NA	0	NA	5	NA	3	NA	0	NA	3	NA	2	NA	3
S6	Female	55-59	CATALONIA	Mediterranean	09/01/1984	94	1.71	NA	16	NA	0	NA	4	NA	0	NA	10	NA	0	NA	0	3	12	NA	0	NA	0	2	3	2	8	NA	0	NA	0	1	4	2	8	2	8	1	4	NA	0	NA	0	NA	0
S7	Female	25-29	CATALONIA	Mediterranean	31/05/1992	47	1.65	4	16	2	8	NA	0	NA	0	4	16	NA	0	NA	0	2	8	1	4	1	4	1	4	2	8	1	4	NA	0	1	4	NA	0	NA	0	NA	0	NA	0	1	4	NA	0
S8	Female	35-39	MADRID	Rest	30/03/1980	71	1.53	NA	10	NA	5	NA	0	NA	0	NA	0	NA	0	NA	0	NA	10	NA	4	NA	4	NA	2	NA	0	NA	0	NA	0	NA	0	NA	5	NA	2	NA	2	NA	0	NA	2	NA	0
S9	Male	25-29	ANDALUCIA	Mediterranean	20/08/1991	98	1.78	NA	10	NA	12	NA	0	NA	0	NA	0	NA	0	NA	0	NA	12	NA	4	NA	4	NA	0	NA	4	NA	0	NA	0	NA	6	NA	0	NA	0	NA	0	NA	0	NA	0	NA	0
S10	Female	65-70	CANARIAS	Island	28/12/1954	75	1.68	NA	11	NA	0	NA	0	NA	0	NA	0	NA	0	NA	0	NA	6	NA	6	NA	5	NA	0	NA	0	NA	9	NA	0	NA	0	NA	0	NA	4	NA	4	NA	0	NA	0	NA	2
S11	Male	65-70	MADRID	Rest	24/07/1949	71	1.69	NA	10	NA	5	NA	0	NA	0	NA	0	NA	0	NA	0	4	16	6	24	NA	0	NA	0	NA	0	NA	0	2	8	5	20	1	1	NA	4	NA	4	NA	0	NA	10	NA	0
S12	Male	65-70	BALEARES	Island	10/05/1954	75	1.78	NA	0	NA	0	2	8	NA	3	NA	0	7	28	NA	7	NA	0	NA	0	NA	0	7	28	NA	6	NA	0	6	24	NA	6	NA	0	5	20	NA	9	NA	0	5	20	NA	4
S13	Male	35-39	GALICIA	Rest	30/06/1978	68	1.71	NA	30	NA	0	NA	0	NA	0	NA	0	NA	0	NA	0	NA	6	NA	6	NA	0	NA	4	NA	4	NA	3	NA	6	NA	0	NA	5	NA	6	NA	6	NA	0	NA	0	NA	0
S14	Female	45-49	VALENCIANA	Mediterranean	29/03/1974	56	1.48	NA	0	NA	0	NA	0	NA	0	NA	0	NA	0	NA	0	NA	0	NA	0	NA	0	NA	0	NA	0	NA	0	NA	0	NA	0	NA	0	NA	0	NA	0	NA	0	NA	0	NA	0
S15	Female	65-70	EXTREMADURA	Rest	16/06/1951	65	1.52	NA	10	NA	5	NA	0	NA	0	NA	0	NA	0	NA	0	NA	10	NA	10	NA	0	NA	0	NA	0	NA	0	NA	0	NA	0	NA	0	NA	0	NA	0	NA	0	NA	0	NA	0
S16	Male	60-64	ANDALUCIA	Mediterranean	23/01/1960	70	1.71	NA	11	NA	6	NA	0	NA	0	NA	10	NA	0	NA	0	NA	10	NA	11	NA	13	NA	0	NA	0	NA	0	NA	0	NA	0	NA	0	NA	0	NA	0	NA	0	NA	0	NA	0
S17	Female	40-44	MADRID	Rest	29/06/1978	64	1.65	NA	10	NA	6	NA	0	NA	0	NA	0	NA	0	NA	0	NA	6	NA	11	NA	10	NA	0	NA	0	NA	0	NA	0	NA	0	NA	9	NA	0	NA	10	NA	10	NA	0	NA	0
S18	Male	18-24	CANARIAS	Island	23/09/1998	67	1.7	4	16	NA	0	NA	0	NA	0	NA	0	14	56	NA	0	NA	4	NA	2	NA	0	NA	10	NA	0	NA	12	NA	10	NA	0	NA	7	NA	5	NA	5	NA	0	NA	0	NA	0
S19	Male	65-70	BALEARES	Island	03/11/1949	78	1.73	NA	13	NA	15	NA	0	NA	0	NA	0	NA	0	NA	0	NA	14	NA	17	NA	10	NA	0	NA	0	NA	0	NA	0	NA	0	NA	5	NA	4	NA	4	NA	0	NA	10	NA	0
S20	Male	65-70	CANARIAS	Island	17/11/1951	91	1.78	NA	10	NA	12	NA	0	NA	5	NA	0	NA	0	NA	0	NA	10	NA	13	NA	5	NA	0	NA	0	NA	0	NA	0	NA	0	NA	5	NA	10	NA	2	NA	0	NA	1	NA	0
S21	Male	65-70	CANARIAS	Island	08/03/1951	86	1.69	NA	11	NA	3	NA	2	NA	0	NA	0	NA	0	NA	0	NA	7	NA	3	NA	4	NA	0	NA	0	NA	0	NA	0	NA	0	NA	0	NA	7	NA	4	NA	0	NA	2	NA	0
S22	Male	30-34	CANARIAS	Island	18/08/1987	96	1.83	NA	12	NA	0	NA	3	NA	0	NA	7	NA	0	NA	0	NA	10	NA	0	NA	7	NA	0	NA	5	NA	0	NA	0	NA	0	NA	8	NA	0	NA	8	NA	10	NA	1	NA	2
S23	Male	65-70	ANDALUCIA	Mediterranean	26/04/1951	90	1.82	7	30	3	12	NA	0	NA	0	5	20	NA	0	NA	0	NA	8	NA	2	NA	4	NA	8	NA	12	NA	2	NA	4	NA	4	NA	8	NA	8	NA	4	NA	0	NA	4	NA	4
S24	Male	25-29	CATALONIA	Mediterranean	10/01/1992	77	1.75	5	20	NA	0	NA	0	NA	0	5	20	NA	0	NA	0	3	12	1	4	2	8	2	8	1	4	NA	0	NA	0	NA	0	NA	0	NA	3	NA	0	NA	2	NA	10	NA	0
S25	Female	65-70	BALEARES	Island	10/05/1954	75	1.78	NA	0	2	8	3	12	7	28	7	28	NA	0	NA	0	7	28	6	24	6	24	6	24	5	20	9	36	5	20	4	16	2	8	3	12	NA	2	NA	3	5	20	4	16
S26	Male	18-24	CANARIAS	Island	13/08/2000	77	1.74	12	48	NA	0	NA	4	NA	3	NA	0	NA	0	NA	0	7	28	NA	3	7	28	NA	2	NA	7	2	8	5	20	4	16	5	20	5	20	NA	1	NA	1	NA	4	5	20
S27	Male	18-24	BALEARES	Island	16/08/1995	85	1.81	NA	3	NA	1	NA	4	NA	2	NA	3	NA	4	NA	4	3	12	1	4	1	4	4	16	1	4	1	4	1	4	1	4	1	4	2	8	1	4	1	4	NA	3	NA	3
S28	Male	18-24	ANDALUCIA	Mediterranean	21/12/1999	86	1.93	7	30	7	30	2	6	NA	0	NA	0	NA	0	1	4	5	20	2	8	5	20	3	12	3	12	1	4	2	8	1	4	7	30	4	16	4	16	4	16	1	4	1	4
S29	Male	18-24	CATALONIA	Mediterranean	06/01/1994	76	1.78	3	12	2	8	2	8	NA	2	2	8	NA	2	NA	1	2	8	2	8	1	4	2	8	1	4	1	4	2	8	2	8	4	16	NA	0	7	28	2	8	1	4	1	4
S30	Male	18-24	CATALONIA	Mediterranean	23/02/1998	82	1.83	1	4	4	15	3	10	1	1	1	3	1	3	4	4	3	10	2	7	3	9	5	20	2	6	1	5	6	15	3	9	6	20	5	18	7	28	3	9	1	4	2	6
S31	Female	18-24	BALEARES	Island	08/09/1995	59	1.67	7	28	5	20	2	8	4	16	NA	2	NA	4	NA	2	NA	5	NA	2	NA	4	NA	10	NA	10	4	16	4	16	2	8	4	16	2	8	NA	4	NA	5	2	8	2	8
S32	Female	18-24	ANDALUCIA	Mediterranean	14/09/1997	56	1.7	4	16	7	28	NA	2	NA	0	NA	0	NA	0	NA	2	1	5	1	5	1	5	2	7	1	5	1	5	1	5	2	7	2	10	1	5	1	5	1	5	1	5	1	6
S33	Male	60-64	ANDALUCIA	Mediterranean	27/03/1959	84	1.83	NA	2	5	20	1	4	4	16	3	12	1	4	NA	1	2	8	1	4	3	12	5	20	3	12	2	8	2	8	2	8	4	16	2	8	2	8	NA	1	1	4	1	4
S34	Female	65-70	ANDALUCIA	Mediterranean	16/07/1953	52	1.6	NA	0	20	1	1	1	NA	0	NA	0	NA	0	NA	0	4	16	4	16	NA	0	1	4	3	12	NA	3	NA	0	4	16	1	4	6	24	NA	0	NA	0	NA	2	3	12
S35	Female	18-24	MURCIA	Mediterranean	27/08/2000	74	1.69	NA	0	NA	0	NA	1	NA	0	NA	0	NA	0	NA	1	1	4	NA	0	2	10	2	8	NA	0	1	4	2	10	NA	0	1	4	6	24	1	4	1	5	1	5	1	5
S36	Male	18-24	CANTABRIA	Rest	04/11/1996	74	1.72	7	30	14	30	2	7	NA	0	NA	7	2	8	1	2	5	20	NA	0	1	4	NA	0	2	8	3	12	2	8	NA	0	1	4	4	16	1	5	NA	0	2	8	2	8
S37	Female	18-24	CANTABRIA	Rest	03/03/1997	54	1.64	7	28	2	8	1	3	NA	0	NA	0	NA	0	NA	0	1	4	NA	0	NA	0	3	12	2	8	3	12	3	12	3	12	2	8	NA	0	3	12	2	4	2	9	NA	0
S38	Female	18-24	CATALONIA	Mediterranean	19/09/2001	56	1.64	5	20	NA	0	1	4	NA	0	NA	0	NA	0	2	8	1	4	1	4	1	4	1	4	1	4	1	4	3	12	2	8	1	4	2	8	3	12	2	8	1	4	1	4
S39	Male	50-54	MURCIA	Mediterranean	13/12/1964	105	1.7	2	9	NA	0	1	4	1	4	NA	0	NA	0	NA	0	2	8	1	4	2	8	3	12	2	8	1	4	1	4	2	2	2	8	3	12	2	8	1	3	1	4	2	8
S40	Male	25-29	MURCIA	Mediterranean	09/10/1992	75	1.83	7	28	7	28	NA	0	NA	0	NA	0	NA	0	NA	0	5	20	3	12	5	20	2	8	4	16	1	4	1	4	1	4	1	4	7	28	1	4	NA	0	10	40	NA	0
S41	Male	50-54	ANDALUCIA	Mediterranean	02/05/1969	130	1.94	7	30	7	30	3	12	1	4	5	20	1	4	1	4	2	8	2	8	2	8	2	8	2	8	NA	8	2	8	2	8	2	8	1	4	1	4	1	4	1	4	1	4
S42	Male	60-64	CANARIAS	Island	29/05/1958	69	1.7	NA	0	NA	1	NA	0	NA	0	NA	0	NA	0	NA	1	1	4	1	5	1	4	NA	2	NA	4	NA	6	NA	1	3	12	3	12	1	6	1	4	NA	0	1	5	3	12
S43	Male	50-54	CANTABRIA	Rest	29/10/1966	98	1.95	7	28	7	28	NA	3	3	12	4	16	NA	0	NA	0	3	12	NA	2	NA	10	5	20	5	20	3	12	4	16	NA	12	7	28	5	20	NA	8	NA	10	NA	5	NA	10
S44	Male	50-54	CANARIAS	Island	11/10/1966	75	1.87	7	28	NA	1	NA	1	NA	0	NA	0	NA	0	NA	0	7	28	2	8	1	4	NA	0	1	4	1	4	1	4	1	4	5	20	1	4	NA	2	NA	0	1	4	3	12
S45	Male	50-54	ARAGON	Rest	31/07/1968	85	1.8	2	8	NA	0	6	24	NA	0	NA	0	NA	0	NA	0	7	28	5	20	5	20	2	8	1	4	1	4	1	4	1	4	2	8	1	4	2	8	1	4	1	4	1	4
S46	Female	18-24	MADRID	Rest	11/10/1998	48	1.58	7	30	3	12	1	3	NA	0	NA	1	1	4	NA	0	7	30	2	8	2	8	1	4	1	5	1	4	2	8	2	8	2	8	3	12	NA	2	NA	2	2	8	1	4
S47	Male	50-54	ANDALUCIA	Mediterranean	04/05/1965	81	1.73	5	20	NA	1	6	24	NA	0	NA	0	NA	3	NA	0	4	16	2	8	4	16	2	8	3	12	2	8	2	8	2	8	5	20	5	20	3	12	3	12	2	8	4	16
S48	Male	18-24	ANDALUCIA	Mediterranean	09/01/2001	62	1.65	15	30	7	27	5	19	2	5	2	4	3	3	4	6	7	13	13	18	9	14	16	14	7	7	19	16	23	28	6	8	30	30	16	20	27	26	28	28	4	5	4	7
S49	Female	18-24	ANDALUCIA	Mediterranean	04/07/1995	54	1.67	5	20	1	4	NA	0	NA	0	NA	0	NA	0	NA	0	4	16	NA	0	3	12	NA	0	1	4	1	4	1	4	2	8	1	4	2	8	1	4	NA	0	NA	0	1	4
S50	Female	65-70	ANDALUCIA	Mediterranean	22/10/1950	90	1.68	21	84	NA	0	NA	0	NA	0	3	12	NA	0	NA	0	3	12	3	12	3	12	4	16	2	8	1	4	NA	0	5	20	3	12	NA	0	3	12	NA	0	4	16	2	8
S51	Female	25-29	CATALONIA	Mediterranean	25/02/1990	60	1.62	NA	0	NA	0	NA	0	NA	0	NA	0	NA	0	NA	0	5	20	5	20	5	20	3	12	7	28	2	8	4	16	1	4	NA	0	NA	0	NA	0	NA	0	NA	0	NA	0
S52	Male	18-24	VALENCIANA	Mediterranean	01/05/1997	63	1.76	7	30	3	12	NA	4	NA	0	NA	0	NA	0	NA	1	3	12	1	4	3	12	2	8	3	12	4	16	3	12	NA	0	3	12	2	8	NA	3	NA	2	2	8	3	12
S53	Male	65-70	ANDALUCIA	Mediterranean	06/03/1954	73	1.74	7	30	7	30	NA	0	NA	0	NA	1	NA	0	NA	0	7	30	3	12	4	16	2	8	1	4	1	4	1	4	1	4	2	8	1	4	1	4	1	4	2	8	2	8
S54	Female	25-29	CATALONIA	Mediterranean	28/02/1994	59	1.66	7	30	3	12	NA	1	NA	0	NA	0	NA	0	NA	3	6	25	NA	3	2	8	1	4	2	8	1	4	NA	3	3	12	1	5	NA	0	NA	0	NA	0	1	4	3	10
S55	Male	50-54	LAMANCHA	Rest	18/02/1967	85	1.76	3	12	5	20	NA	0	NA	0	NA	0	NA	0	NA	0	5	20	NA	0	3	12	NA	0	2	8	2	8	2	8	1	4	3	12	5	20	2	8	1	4	NA	0	1	4
S56	Male	30-34	CASTILLA.LEON	Rest	03/10/1985	72	1.89	7	30	2	2	1	1	NA	0	NA	0	NA	0	NA	0	12	48	3	12	3	12	5	20	2	8	3	12	NA	0	NA	0	3	12	2	8	3	12	1	4	1	4	2	8
S57	Male	30-34	CATALONIA	Mediterranean	03/07/1986	70	1.82	NA	0	NA	0	2	8	NA	0	5	20	1	4	NA	0	1	4	1	4	NA	0	2	8	1	4	2	8	4	16	NA	0	3	12	1	4	2	8	2	8	NA	2	1	4
S58	Female	18-24	MURCIA	Mediterranean	31/05/2000	52	1.6	NA	2	7	28	NA	2	NA	0	NA	0	NA	0	NA	0	4	16	3	12	4	16	4	16	3	12	2	8	2	8	NA	0	5	20	NA	0	NA	0	NA	0	NA	0	NA	0
S59	Male	50-54	ANDALUCIA	Mediterranean	20/11/1965	74	1.74	NA	0	5	20	2	8	NA	0	NA	0	NA	0	NA	0	5	20	2	8	5	20	1	4	NA	0	4	16	3	12	5	20	4	16	6	24	5	20	1	4	6	24	2	8
S60	Male	55-59	CATALONIA	Mediterranean	21/10/1963	69	1.8	NA	0	5	20	NA	1	NA	0	NA	0	NA	0	NA	0	3	12	1	4	1	4	2	8	1	4	1	4	2	8	1	4	2	8	3	12	NA	5	NA	2	2	8	2	8
S61	Male	60-64	CATALONIA	Mediterranean	25/01/1959	67	1.6	7	28	3	12	NA	0	7	28	3	12	NA	0	NA	0	7	28	3	12	4	16	3	12	2	8	2	8	2	8	1	4	3	12	3	12	2	8	NA	0	3	12	2	8
S62	Male	65-70	LAMANCHA	Rest	29/09/1953	78	1.76	NA	0	NA	0	1	3	NA	0	NA	0	NA	0	NA	0	3	10	2	8	2	8	2	8	2	8	1	4	1	4	1	4	6	24	NA	0	1	3	NA	0	1	4	1	4
S63	Female	40-44	CANARIAS	Island	24/05/1979	62	1.65	2	8	2	8	NA	0	NA	0	1	4	NA	0	NA	0	2	8	NA	0	NA	0	1	5	2	8	1	3	1	4	2	6	2	6	2	7	1	3	NA	0	1	4	1	4
S64	Male	30-34	CATALONIA	Mediterranean	15/05/1989	75	1.73	7	28	2	8	NA	1	NA	4	2	8	1	4	NA	1	5	20	2	8	2	8	1	4	2	8	2	8	1	4	3	12	4	16	5	20	2	8	2	8	2	8	2	8
S65	Female	30-34	ANDALUCIA	Mediterranean	14/03/1986	64	1.73	1	3	NA	0	1	4	NA	1	NA	0	NA	0	NA	0	2	8	1	4	5	20	NA	2	NA	2	1	4	1	4	NA	2	1	4	1	4	NA	3	NA	1	1	4	1	4
S66	Male	55-59	CATALONIA	Mediterranean	13/06/1960	76	1.82	7	30	6	26	4	16	NA	0	1	2	2	6	7	30	4	16	3	14	6	24	3	12	2	8	1	4	2	8	2	8	3	12	2	8	2	8	1	5	3	12	2	8
S67	Female	60-64	EXTREMADURA	Rest	09/01/1958	51	1.55	7	28	7	28	3	12	NA	0	NA	0	NA	0	NA	0	NA	1	NA	0	5	20	3	12	NA	3	1	4	NA	3	4	16	3	12	NA	0	3	12	NA	0	3	12	3	12
S68	Female	30-34	CANARIAS	Island	07/02/1985	48	1.58	NA	0	NA	0	7	28	NA	0	NA	0	7	28	NA	0	7	28	NA	0	4	16	3	12	NA	0	2	8	1	4	2	8	2	8	NA	0	5	20	1	4	1	4	3	12
S69	Male	45-49	ANDALUCIA	Mediterranean	10/01/1970	65	1.7	NA	0	3	12	NA	0	NA	0	NA	0	NA	0	NA	0	7	28	NA	2	NA	1	1	4	1	4	1	4	NA	0	2	8	3	12	NA	2	NA	1	NA	0	NA	2	1	4
S70	Male	45-49	CATALONIA	Mediterranean	05/10/1970	72	1.79	NA	0	5	20	NA	0	1	4	4	16	NA	0	1	4	2	8	NA	2	1	4	NA	3	NA	1	NA	3	NA	0	NA	2	NA	2	NA	0	NA	0	1	4	2	8	NA	0
S71	Female	30-34	MURCIA	Mediterranean	15/01/1987	55	1.66	7	30	2	8	3	10	NA	0	1	5	NA	0	NA	0	5	20	1	4	3	10	1	5	2	9	1	5	1	5	1	4	6	24	2	8	NA	2	NA	0	1	5	2	10
S72	Female	65-70	ANDALUCIA	Mediterranean	10/06/1951	85	1.75	7	28	4	16	NA	2	NA	0	NA	3	NA	0	NA	0	6	24	1	5	6	24	1	4	3	10	2	8	1	4	2	8	4	16	1	4	2	8	NA	0	2	8	3	8
S73	Female	30-34	ANDALUCIA	Mediterranean	20/02/1987	60	1.63	6	24	NA	3	NA	1	NA	0	NA	0	NA	0	NA	0	4	16	NA	0	3	12	2	8	2	8	2	8	1	4	NA	2	3	12	3	12	NA	0	NA	0	1	4	2	8
S74	Male	35-39	LAMANCHA	Rest	25/09/1981	77	1.7	NA	0	NA	0	NA	4	NA	0	NA	0	NA	0	NA	4	6	24	NA	2	4	16	5	20	1	4	2	8	2	8	NA	3	5	20	3	12	3	12	NA	3	NA	4	4	16
S75	Male	60-64	ANDALUCIA	Mediterranean	27/03/1958	91	1.76	NA	0	NA	1	NA	0	NA	0	NA	0	NA	0	NA	0	5	30	3	12	5	20	3	12	3	12	2	8	1	4	5	20	7	28	NA	0	1	4	NA	0	2	8	NA	0
S76	Female	18-24	ANDALUCIA	Mediterranean	06/02/1999	55	1.57	NA	0	NA	0	3	12	NA	0	NA	0	NA	0	1	4	7	30	3	12	7	28	1	4	3	12	2	8	1	4	4	16	3	12	1	4	NA	1	NA	1	1	4	2	8
S77	Male	60-64	EXTREMADURA	Rest	01/11/1955	85	1.79	7	30	2	8	NA	0	NA	0	NA	0	NA	0	NA	0	7	30	3	14	4	17	1	4	1	4	NA	0	NA	0	NA	0	3	12	3	12	2	8	NA	0	1	7	2	8
S78	Male	50-54	CANTABRIA	Rest	08/06/1965	75	1.77	NA	0	7	30	3	12	NA	0	NA	0	NA	0	NA	0	5	20	1	5	2	8	1	5	1	4	1	4	1	4	NA	0	1	4	2	8	1	4	1	4	1	4	2	8
S79	Female	65-70	CATALONIA	Mediterranean	23/07/1952	52	1.56	NA	0	14	56	1	4	NA	0	NA	0	NA	0	NA	0	7	28	7	28	4	16	NA	0	3	12	4	16	2	8	6	24	5	20	6	24	1	4	NA	0	3	12	2	8
S80	Male	18-24	ARAGON	Rest	31/03/1997	53	1.62	1	4	3	12	NA	4	NA	0	NA	0	NA	5	NA	0	3	12	2	8	3	12	1	4	1	4	2	8	4	16	3	12	NA	3	NA	10	NA	10	NA	10	NA	10	NA	10
S81	Male	55-59	ANDALUCIA	Mediterranean	28/01/1961	102	1.82	7	30	1	4	1	4	NA	0	3	12	1	4	2	8	7	30	6	25	5	20	1	3	1	4	1	3	1	2	2	8	1	4	1	4	1	4	NA	2	2	10	1	5
S82	Male	65-70	ANDALUCIA	Mediterranean	27/02/1952	75	1.8	NA	0	NA	0	NA	0	NA	0	NA	0	NA	0	NA	0	2	8	2	8	2	8	NA	0	1	5	1	4	NA	1	2	5	2	8	3	10	NA	0	NA	0	2	8	NA	0
S83	Male	60-64	ANDALUCIA	Mediterranean	05/06/1959	90	1.89	7	30	3	10	4	10	NA	0	NA	0	NA	0	NA	0	7	30	2	8	2	7	2	8	3	7	2	6	2	6	3	8	3	10	2	8	2	8	1	4	2	8	3	7
S84	Female	65-70	MURCIA	Mediterranean	15/05/1954	60	1.58	7	0	7	28	4	16	NA	0	NA	0	NA	0	NA	0	7	28	7	28	7	28	NA	4	4	16	NA	4	NA	4	NA	4	3	12	4	16	NA	0	NA	3	3	12	5	20
S85	Male	65-70	ANDALUCIA	Mediterranean	13/03/1951	90	1.8	NA	1	NA	1	5	20	NA	0	NA	0	NA	3	NA	0	3	12	NA	4	NA	4	2	8	3	12	2	8	1	4	1	4	2	8	2	8	1	4	NA	2	2	8	2	8
S86	Male	25-29	MURCIA	Mediterranean	06/02/1994	80	1.83	7	0	3	12	2	8	NA	0	NA	0	NA	0	NA	0	7	28	2	8	2	8	3	12	2	8	1	4	1	4	1	4	10	40	1	4	2	8	NA	0	1	4	2	8
S87	Male	60-64	CATALONIA	Mediterranean	22/08/1958	105	1.84	NA	0	7	30	NA	3	7	30	NA	0	NA	0	NA	0	5	20	NA	0	5	20	NA	0	3	10	3	12	1	4	NA	0	NA	0	4	12	1	4	NA	0	2	8	2	6
S88	Male	45-49	ANDALUCIA	Mediterranean	15/12/1971	85	1.76	NA	0	NA	0	NA	2	NA	0	NA	0	NA	0	NA	0	3	12	NA	1	2	8	NA	2	2	8	3	12	NA	0	2	8	4	18	4	16	2	8	NA	0	1	4	2	8
S89	Male	45-49	CATALONIA	Mediterranean	08/04/1972	119	1.9	NA	0	5	20	NA	0	NA	0	NA	0	NA	0	NA	0	6	24	3	12	3	12	3	12	3	12	2	8	2	8	1	4	1	4	4	16	2	8	NA	0	2	8	NA	0
S90	Male	65-70	CANARIAS	Island	03/03/1953	77	1.79	1	4	4	16	1	4	NA	0	NA	0	NA	0	NA	0	2	8	1	4	2	8	1	4	1	4	1	4	NA	0	2	8	6	24	3	12	1	4	NA	0	1	4	3	12
S91	Male	55-59	ANDALUCIA	Mediterranean	25/09/1960	80	1.69	NA	0	NA	0	NA	0	NA	0	NA	0	NA	0	NA	0	7	28	2	8	7	28	2	8	1	4	1	4	1	4	4	16	4	16	2	8	2	8	1	4	2	8	5	20
S92	Male	60-64	VALENCIANA	Mediterranean	08/02/1956	70	1.79	NA	0	NA	0	NA	0	NA	0	NA	0	NA	0	NA	0	NA	0	NA	0	NA	0	NA	1	NA	0	NA	0	NA	0	NA	0	NA	2	NA	0	NA	0	NA	0	NA	0	NA	0
S93	Male	55-59	ANDALUCIA	Mediterranean	29/06/1960	73	1.6	4	16	2	8	NA	0	NA	0	NA	0	NA	0	NA	0	3	12	2	8	2	8	1	4	2	8	4	16	2	8	NA	0	3	12	4	16	NA	0	NA	0	3	12	2	8
S94	Male	55-59	CATALONIA	Mediterranean	07/09/1962	78	1.78	NA	0	4	16	2	8	NA	0	NA	0	NA	0	NA	0	4	16	2	8	2	8	NA	0	2	8	1	4	1	4	NA	0	2	8	2	8	NA	0	NA	0	NA	2	2	8
S95	Female	30-34	ANDALUCIA	Mediterranean	30/12/1979	74	1.73	7	30	3	12	3	12	2	4	NA	0	1	4	4	12	5	30	1	4	4	12	7	21	1	3	4	16	4	16	4	16	3	12	4	14	4	12	2	8	1	4	2	8
S96	Male	50-54	CASTILLA.LEON	Rest	14/07/1966	78	1.77	12	48	2	2	7	28	7	28	4	16	1	4	3	12	7	28	4	16	4	16	3	12	3	12	2	8	NA	2	1	4	3	12	2	8	3	12	2	8	3	12	3	12
S97	Male	30-34	ARAGON	Rest	04/03/1985	67	1.72	NA	0	NA	0	2	8	NA	0	NA	0	NA	0	NA	0	7	30	2	8	3	12	6	24	NA	0	3	12	1	4	1	4	1	4	5	20	2	8	1	4	1	4	4	16
S98	Male	30-34	ANDALUCIA	Mediterranean	03/01/1989	82	1.89	2	8	5	20	NA	2	NA	0	NA	0	NA	0	NA	2	4	20	1	6	6	24	3	12	2	8	1	4	1	4	3	12	4	16	2	8	2	8	1	4	4	16	2	8
S99	Female	55-59	ANDALUCIA	Mediterranean	05/12/1963	57	1.6	4	16	4	16	NA	0	3	12	1	4	NA	0	NA	0	5	20	4	16	5	20	1	4	2	8	2	8	NA	0	2	8	3	12	3	12	1	4	NA	0	3	12	2	8
S100	Male	50-54	VALENCIANA	Mediterranean	07/08/1966	99	1.8	14	56	NA	1	NA	1	NA	2	NA	2	NA	0	3	12	5	20	3	12	5	20	5	20	3	12	NA	2	2	8	NA	1	3	12	5	20	2	8	NA	2	2	8	NA	2
S101	Female	65-70	VALENCIANA	Mediterranean	28/07/1951	81	1.64	2	8	2	8	NA	1	NA	0	NA	0	NA	0	NA	0	5	20	3	12	2	8	2	8	1	4	1	4	NA	2	1	4	4	16	4	16	NA	2	NA	1	2	8	2	8
S102	Male	55-59	ANDALUCIA	Mediterranean	04/01/1961	88	1.8	NA	15	NA	1	NA	1	NA	1	NA	1	NA	1	NA	1	NA	30	NA	30	NA	30	NA	15	NA	15	NA	15	NA	12	NA	10	NA	12	NA	15	NA	10	NA	1	NA	4	NA	15
S103	Female	25-29	LAMANCHA	Rest	04/11/1990	51	1.66	7	30	2	10	NA	0	NA	0	NA	0	NA	0	NA	0	5	20	NA	0	NA	0	1	4	1	4	1	4	1	4	NA	0	3	12	4	16	NA	0	NA	0	NA	0	4	16
S104	Female	35-39	MELILLA	Rest	26/11/1982	52	1.6	7	28	NA	0	1	4	NA	0	NA	0	NA	0	NA	1	NA	0	NA	0	NA	0	1	4	2	8	1	4	2	8	NA	1	3	12	4	16	NA	1	NA	2	2	8	2	8
S105	Male	45-49	CATALONIA	Mediterranean	18/04/1973	68	1.76	NA	0	NA	0	7	30	NA	0	NA	0	NA	0	1	4	3	12	NA	0	1	7	1	7	NA	0	3	12	3	12	4	16	4	16	4	16	1	7	1	7	1	7	1	7
S106	Female	55-59	CATALONIA	Mediterranean	28/12/1962	76	1.7	1	4	5	20	1	4	NA	0	NA	3	NA	0	NA	0	5	20	1	4	6	24	NA	2	1	4	1	4	2	8	5	20	3	12	4	16	NA	0	NA	2	2	8	2	8
S107	Male	35-39	CASTILLA.LEON	Rest	17/01/1980	73	1.82	NA	0	7	28	7	28	NA	0	NA	0	NA	0	NA	0	6	24	2	8	1	4	NA	1	1	4	NA	1	NA	1	NA	0	7	28	NA	0	1	4	1	4	1	4	1	4
S108	Male	30-34	GALICIA	Rest	28/04/1986	71	1.75	7	28	1	4	2	8	NA	0	1	4	NA	0	NA	0	4	16	1	4	1	4	2	8	1	4	1	4	1	4	1	4	2	8	1	4	2	8	NA	0	1	4	1	4
S109	Female	55-59	ANDALUCIA	Mediterranean	05/05/1964	69	1.6	NA	0	NA	3	NA	2	NA	0	NA	0	NA	0	NA	0	6	24	NA	3	NA	3	NA	3	NA	4	NA	4	NA	4	NA	3	3	12	NA	3	NA	2	NA	2	NA	2	NA	3
S110	Female	60-64	CATALONIA	Mediterranean	24/04/1956	72	1.63	7	28	5	20	6	24	NA	0	NA	0	NA	1	NA	0	7	28	7	28	4	16	4	16	7	28	4	16	3	12	NA	0	4	16	2	8	5	20	1	4	3	12	1	4
S111	Female	60-64	ANDALUCIA	Mediterranean	08/09/1957	61	1.64	7	28	NA	1	NA	1	NA	1	NA	1	NA	1	NA	1	7	28	NA	2	NA	5	4	16	NA	8	NA	4	NA	5	NA	5	4	16	1	4	4	16	NA	1	NA	5	2	8
S112	Male	35-39	ANDALUCIA	Mediterranean	06/06/1981	97	1.9	3	10	2	7	1	1	NA	0	NA	0	NA	0	NA	0	1	5	1	4	3	12	4	15	3	12	3	11	3	13	2	9	4	16	4	16	1	4	1	3	2	8	2	7
S113	Female	18-24	ARAGON	Rest	31/05/1995	57	1.6	6	24	3	12	1	4	3	12	3	12	NA	0	NA	0	4	16	2	8	4	16	2	8	2	8	1	4	1	4	NA	0	3	12	2	8	1	4	1	4	1	4	1	4
S114	Female	65-70	BASQUE	Rest	16/09/1953	68	1.67	NA	0	NA	4	1	4	NA	0	NA	0	NA	0	NA	0	7	28	5	20	4	16	NA	0	3	12	1	4	NA	0	2	8	7	28	3	12	2	8	NA	0	3	12	1	4
S115	Female	65-70	GALICIA	Rest	30/04/1952	69	1.64	7	30	7	30	NA	5	NA	0	4	16	NA	5	NA	4	6	24	5	20	2	8	3	12	1	4	3	16	1	4	12	12	4	16	NA	0	3	12	NA	0	2	8	2	8
S116	Female	25-29	ANDALUCIA	Mediterranean	21/01/1990	59	1.67	1	4	NA	0	1	4	NA	0	NA	0	NA	0	1	4	6	24	4	16	4	16	2	8	6	24	2	8	1	4	2	8	4	16	NA	0	2	8	1	4	2	8	1	4
S117	Female	50-54	ANDALUCIA	Mediterranean	06/03/1966	63	1.59	4	16	4	16	3	12	NA	0	NA	0	2	8	NA	2	4	16	1	4	2	8	4	16	3	12	2	8	2	8	4	16	1	4	3	12	3	12	2	8	3	12	2	8
S118	Male	25-29	BASQUE	Rest	25/06/1993	86	1.8	4	16	4	16	NA	1	3	12	NA	1	NA	1	NA	1	4	16	6	24	1	4	4	16	2	8	4	16	1	4	1	1	6	24	5	20	NA	1	NA	1	3	12	4	16
S119	Male	45-49	LAMANCHA	Rest	11/08/1971	90	1.82	7	28	NA	2	2	8	NA	0	NA	0	NA	0	1	4	4	16	4	16	NA	0	3	12	2	8	1	4	1	4	2	8	2	8	2	8	2	8	NA	3	1	4	1	4
S120	Male	50-54	ANDALUCIA	Mediterranean	19/01/1967	68	1.74	7	28	14	30	3	12	NA	0	NA	0	NA	0	NA	0	4	16	2	6	3	12	NA	0	3	10	1	4	1	4	NA	0	4	16	3	12	2	8	1	8	2	8	5	20
S121	Female	50-54	ANDALUCIA	Mediterranean	18/10/1968	59	1.55	NA	0	7	28	NA	0	NA	0	NA	0	NA	0	NA	0	7	28	3	12	4	16	1	4	NA	3	NA	3	NA	4	4	16	4	16	NA	3	NA	0	NA	0	NA	5	3	12
S122	Male	65-70	MURCIA	Mediterranean	25/04/1953	72	1.76	7	28	5	20	2	8	NA	0	NA	0	NA	0	NA	0	6	24	NA	0	1	4	2	8	2	8	1	4	NA	0	1	4	5	20	3	12	1	4	NA	0	1	4	3	12
S123	Male	35-39	EXTREMADURA	Rest	18/11/1980	80		NA	4	NA	0	NA	0	NA	0	NA	1	NA	0	NA	0	5	20	1	4	2	8	2	8	3	12	2	8	2	8	2	8	4	16	NA	0	1	4	1	4	2	8	3	12
S124	Male	50-54	CANTABRIA	Rest	20/11/1967	74	1.75	NA	5	NA	0	NA	2	NA	0	NA	0	NA	0	NA	0	6	24	NA	0	1	4	7	28	2	8	3	12	2	8	3	12	3	12	2	8	1	4	NA	2	2	8	1	4
S125	Male	18-24	GALICIA	Rest	06/07/1995	71	1.87	14	30	3	10	NA	1	NA	0	NA	0	NA	0	NA	0	3	13	2	8	4	10	2	6	4	14	3	12	3	12	1	4	5	20	3	11	1	3	1	3	2	4	4	8
S126	Male	65-70	GALICIA	Rest	14/05/1953	74	1.8	7	28	NA	4	7	28	NA	0	NA	2	NA	2	NA	2	4	16	3	12	NA	4	1	4	1	4	NA	3	NA	3	NA	2	NA	3	NA	3	NA	4	NA	0	1	4	1	4
S127	Male	40-44	CATALONIA	Mediterranean	24/12/1976	82	1.66	5	27	3	10	NA	2	NA	0	NA	0	NA	0	NA	2	3	15	1	3	3	15	2	8	NA	2	NA	10	2	8	NA	3	2	10	1	6	1	4	1	5	1	4	1	6
S128	Female	65-70	VALENCIANA	Mediterranean	30/04/1952	64	1.59	10	30	2	10	10	30	NA	0	NA	0	4	10	NA	0	5	20	3	10	3	10	6	20	1	4	4	20	2	8	3	10	5	20	4	20	3	10	1	4	1	7	2	10
S129	Male	30-34	GALICIA	Rest	01/01/1988	64	1.76	7	28	3	12	3	12	NA	0	NA	0	NA	0	NA	0	7	28	2	8	4	16	2	8	5	20	3	12	3	12	2	8	4	16	4	16	3	12	NA	0	NA	0	4	16
S130	Female	30-34	CATALONIA	Mediterranean	20/03/1987	51	1.54	7	28	7	28	2	8	3	12	NA	0	NA	0	NA	0	2	8	7	28	6	24	3	12	2	8	2	8	NA	3	1	4	2	8	4	16	3	12	1	4	3	12	NA	3
S131	Male	45-49	ANDALUCIA	Mediterranean	11/09/1972	105	1.78	7	30	1	30	1	4	NA	0	1	4	NA	1	1	4	1	4	1	4	1	4	4	8	2	7	1	4	1	3	1	2	2	5	2	8	2	6	1	4	1	4	3	10
S132	Male	45-49	VALENCIANA	Mediterranean	21/06/1970	83	1.88	7	28	17	68	NA	0	NA	0	7	28	NA	0	NA	2	1	4	NA	3	NA	2	NA	4	2	8	NA	6	NA	8	NA	7	NA	3	NA	4	NA	5	NA	0	NA	4	NA	2
S133	Female	60-64	VALENCIANA	Mediterranean	04/08/1958	81	1.63	14	56	NA	3	NA	0	NA	0	7	28	NA	0	NA	0	7	28	NA	4	NA	6	NA	3	NA	4	NA	2	NA	3	NA	6	2	8	4	16	2	8	2	8	3	12	2	8
S134	Male	30-34	VALENCIANA	Mediterranean	03/09/1984	68	1.65	10	40	5	20	NA	0	NA	0	1	4	NA	0	NA	0	8	32	NA	0	4	16	1	4	NA	0	3	12	2	8	NA	0	6	24	10	40	2	8	1	4	2	8	NA	0
S135	Male	35-39	BASQUE	Rest	26/09/1980	98	1.8	1	1	3	12	3	12	NA	0	NA	0	NA	0	3	12	NA	0	3	12	2	8	3	12	4	16	2	8	2	8	NA	0	4	16	3	12	2	8	1	4	1	4	NA	0
S136	Male	45-49	ANDALUCIA	Mediterranean	27/07/1971	104	1.71	NA	3	NA	0	NA	0	NA	0	NA	0	NA	0	NA	0	4	16	3	12	5	20	NA	0	NA	3	1	4	NA	0	3	12	3	12	5	20	3	12	NA	0	3	12	5	20
S137	Male	50-54	ARAGON	Rest	23/01/1968	81	1.85	NA	0	4	16	NA	0	NA	0	NA	0	NA	0	NA	0	7	28	7	28	3	12	4	16	3	12	NA	2	NA	3	2	8	3	12	1	4	1	4	NA	2	1	4	2	8
S138	Female	50-54	ANDALUCIA	Mediterranean	07/03/1966	64	1.65	7	28	5	20	NA	0	NA	0	NA	0	NA	0	NA	0	7	28	4	16	7	28	NA	0	5	20	NA	6	NA	4	3	12	3	12	3	12	NA	0	NA	0	2	8	3	12
S139	Male	55-59	BASQUE	Rest	04/12/1963	71	1.76	NA	0	3	12	NA	2	NA	0	NA	1	NA	0	NA	1	4	16	2	8	1	4	1	4	1	4	1	4	1	4	1	4	2	8	1	4	1	4	1	4	2	8	1	4
S140	Male	45-49	BASQUE	Rest	01/05/1974	60	1.6	7	28	7	28	1	4	NA	0	NA	0	NA	0	NA	0	7	28	7	28	5	20	3	12	2	8	1	4	NA	0	5	20	4	16	5	20	3	12	NA	0	2	8	2	8
S141	Male	55-59	ANDALUCIA	Mediterranean	27/03/1963	76	1.75	NA	0	NA	0	NA	1	NA	1	NA	0	NA	0	NA	0	3	12	5	20	1	4	1	4	1	4	1	4	NA	0	1	4	3	12	1	4	4	16	NA	1	1	4	NA	3
S142	Male	40-44	CATALONIA	Mediterranean	03/01/1979	98	1.7	NA	0	1	4	NA	0	NA	0	NA	0	NA	0	3	10	3	12	NA	0	1	4	NA	0	1	4	2	8	1	4	NA	0	1	4	NA	0	2	8	2	8	1	4	3	12
S143	Male	65-70	GALICIA	Rest	12/08/1953	75	1.8	7	28	7	28	1	4	NA	0	NA	0	NA	0	NA	0	3	12	2	8	NA	2	2	8	NA	3	2	8	2	8	3	12	1	4	2	8	NA	2	NA	0	1	4	3	12
S144	Male	40-44	ARAGON	Rest	07/12/1974	62	1.67	7	30	7	30	NA	2	NA	0	NA	0	NA	0	NA	2	4	15	2	8	1	4	2	8	1	5	1	4	1	4	NA	0	3	12	1	4	2	8	1	4	NA	2	1	5
S145	Male	50-54	ANDALUCIA	Mediterranean	18/05/1969	87	1.84	6	24	NA	1	NA	0	NA	0	NA	0	NA	0	NA	0	5	20	NA	6	NA	6	4	16	3	12	3	12	2	8	NA	0	5	20	NA	0	NA	0	NA	0	1	4	1	4
S146	Female	55-59	CATALONIA	Mediterranean	04/04/1963	56	1.6	7	30	NA	1	7	30	NA	0	NA	0	NA	0	NA	0	6	25	3	12	6	25	2	10	2	8	NA	2	1	4	3	12	4	16	3	12	1	3	NA	1	1	3	1	3
S147	Female	45-49	ANDALUCIA	Mediterranean	05/10/1965	76	1.7	NA	0	2	8	NA	1	NA	1	NA	1	NA	1	NA	0	7	28	1	4	5	20	3	12	3	12	2	8	1	4	2	8	4	16	3	12	1	4	NA	0	1	4	1	4
S148	Female	45-49	ANDALUCIA	Mediterranean	15/08/1970	85	1.6	NA	0	3	12	2	8	NA	0	NA	0	NA	0	NA	0	7	30	1	3	2	8	3	12	1	4	2	8	1	4	3	12	1	4	2	8	1	4	1	3	2	8	1	4
S149	Male	45-49	VALENCIANA	Mediterranean	13/05/1970	88	1.85	NA	0	1	4	NA	0	NA	0	NA	0	NA	0	NA	0	7	28	2	8	1	4	3	12	2	8	1	4	2	8	4	16	4	16	3	12	NA	2	NA	0	NA	0	3	12
S150	Male	35-39	CATALONIA	Mediterranean	31/07/1983	79	1.74	1	4	1	4	7	28	NA	0	NA	0	NA	0	NA	0	5	20	1	4	4	16	1	4	2	8	1	4	1	4	1	4	2	8	2	8	NA	2	NA	2	1	4	2	8
S151	Male	60-64	BASQUE	Rest	26/09/1955	71	1.68	NA	1	NA	0	NA	0	NA	0	NA	0	NA	0	NA	0	2	8	2	8	2	8	NA	0	1	4	NA	0	NA	0	NA	0	7	28	3	12	1	4	NA	0	2	8	1	4
S152	Male	50-54	CATALONIA	Mediterranean	05/06/1965	64	1.77	7	30	1	4	NA	0	NA	0	NA	0	NA	0	NA	0	5	20	3	12	5	20	1	4	NA	2	NA	0	NA	0	NA	4	12	48	2	8	4	16	3	12	1	4	2	8
S153	Female	60-64	EXTREMADURA	Rest	31/08/1958	73	1.62	7	28	1	4	2	8	NA	0	NA	0	NA	0	NA	0	2	8	1	4	2	8	5	20	5	20	3	12	1	4	NA	0	5	20	2	8	2	8	1	4	1	4	1	4
S154	Female	55-59	CATALONIA	Mediterranean	21/10/1962	68	1.64	5	0	2	8	1	4	NA	0	NA	0	NA	0	NA	0	7	28	NA	0	5	20	2	8	4	16	NA	0	1	4	NA	0	1	4	1	4	1	4	NA	0	1	4	4	16
S155	Male	35-39	ANDALUCIA	Mediterranean	24/03/1980	75	1.69	5	20	7	30	1	3	NA	0	NA	1	NA	1	NA	1	2	10	1	5	1	3	2	10	1	7	1	7	1	7	1	7	4	20	4	20	2	14	NA	2	1	6	1	6
S156	Male	45-49	ANDALUCIA	Mediterranean	16/06/1973	98	1.73	7	30	4	20	1	10	1	1	1	1	1	1	1	1	7	30	3	20	2	12	1	1	3	20	1	1	1	5	3	13	5	20	5	21	2	5	1	1	1	5	3	21
S157	Male	50-54	LAMANCHA	Rest	31/10/1967	89	1.82	5	20	3	15	1	4	3	11	2	7	NA	0	NA	0	4	16	2	8	2	8	2	8	1	4	2	8	NA	0	NA	0	3	12	3	12	2	8	1	4	2	8	2	8
S158	Female	65-70	MURCIA	Mediterranean	17/09/1948	63	1.63	7	28	4	16	5	20	NA	0	NA	0	NA	0	NA	0	6	24	4	16	4	16	NA	0	2	8	1	4	NA	0	NA	0	7	28	3	12	NA	0	NA	0	3	12	7	28
S159	Female	25-29	CATALONIA	Mediterranean	03/02/1990	53	1.69	NA	0	NA	0	NA	1	NA	0	NA	0	NA	0	NA	0	14	56	3	12	7	28	7	28	3	12	NA	1	NA	0	4	16	7	28	3	12	2	8	NA	1	5	20	2	8
S160	Male	45-49	CATALONIA	Mediterranean	15/12/1971	87	1.83	NA	0	8	30	NA	0	NA	0	NA	0	NA	0	NA	0	7	25	7	25	7	25	2	10	NA	0	2	10	NA	0	NA	0	14	30	3	10	7	25	4	12	NA	0	7	25
S161	Male	18-24	CASTILLA.LEON	Rest	08/01/1997	65	1.8	14	30	7	30	1	4	1	3	NA	2	NA	1	NA	1	14	30	9	20	7	15	2	6	2	6	1	4	1	4	1	3	15	30	14	30	4	10	1	4	10	20	4	13
S162	Female	30-34	LAMANCHA	Rest	08/04/1988	54		4	8	NA	4	NA	1	NA	1	NA	4	NA	1	NA	2	7	28	3	12	NA	10	2	8	5	20	NA	5	NA	4	NA	4	1	4	2	8	2	8	NA	4	NA	2	NA	4
S163	Male	65-70	VALENCIANA	Mediterranean	13/01/1954	80	1.7	7	30	3	13	1	4	NA	1	1	3	NA	1	NA	1	4	16	2	8	2	6	2	8	1	2	3	12	3	10	1	4	4	15	2	8	1	4	1	2	3	12	2	6
S164	Female	55-59	BASQUE	Rest	31/08/1960	61	1.54	7	28	NA	0	2	8	NA	0	NA	0	NA	0	NA	0	7	28	5	20	7	28	3	12	3	12	NA	3	NA	2	2	8	7	28	4	16	NA	3	NA	3	3	12	7	28
S165	Female	18-24	ANDALUCIA	Mediterranean	01/08/1997	52	1.55	7	28	5	20	4	16	5	20	1	4	1	4	NA	3	7	28	1	4	3	12	2	8	2	8	3	12	3	12	1	4	4	16	1	4	NA	4	NA	4	1	4	2	8
S166	Female	65-70	GALICIA	Rest	07/03/1953	57	1.66	7	28	7	28	3	12	NA	0	NA	0	NA	0	NA	0	4	16	2	8	NA	3	NA	2	2	8	NA	1	NA	3	2	8	NA	0	1	4	NA	0	NA	0	1	4	3	12
S167	Male	40-44	ANDALUCIA	Mediterranean	28/02/1975	80	1.7	3	12	2	8	NA	2	NA	0	3	12	NA	0	NA	0	5	20	3	12	3	12	NA	3	1	4	1	4	1	4	2	8	2	8	2	8	1	4	NA	3	1	4	1	4
S168	Male	35-39	CATALONIA	Mediterranean	07/03/1983	60	1.7	7	28	4	16	2	8	NA	0	NA	0	NA	0	4	16	7	28	3	12	4	16	2	8	3	12	3	12	2	8	1	4	2	8	NA	0	4	16	4	16	2	8	2	8
S169	Male	35-39	CATALONIA	Mediterranean	17/09/1983	119	1.85	NA	8	NA	0	NA	2	NA	0	NA	0	NA	0	NA	0	2	8	2	8	1	4	1	4	1	4	1	4	1	4	2	8	1	3	2	8	2	8	NA	0	2	8	1	2
S170	Male	65-70	ANDALUCIA	Mediterranean	24/08/1953	80	1.83	NA	1	NA	1	NA	0	NA	0	NA	0	NA	0	NA	0	3	12	NA	3	NA	4	3	12	NA	3	NA	3	NA	2	NA	0	2	8	3	12	1	4	NA	0	1	4	2	8
S171	Female	55-59	CATALONIA	Mediterranean	26/11/1960	61	1.56	7	28	NA	3	NA	0	NA	0	NA	0	NA	0	NA	0	5	20	2	8	1	4	2	8	1	4	1	4	1	4	1	4	1	4	4	16	2	8	NA	3	NA	3	2	8
S172	Male	35-39	ANDALUCIA	Mediterranean	25/11/1980	65	1.77	7	30	3	12	1	3	NA	0	NA	0	NA	0	NA	0	5	23	1	3	3	15	2	8	1	4	1	4	1	4	1	4	2	8	3	15	3	15	2	8	1	4	1	3
S173	Male	60-64	CATALONIA	Mediterranean	06/06/1957	88	1.75	NA	0	4	16	NA	0	NA	0	NA	0	NA	0	NA	0	7	30	2	8	3	12	NA	0	3	12	1	4	1	4	1	4	2	8	NA	0	1	4	NA	0	2	8	2	8
S174	Male	25-29	ANDALUCIA	Mediterranean	06/02/1991	61	1.77	7	26	6	20	1	3	2	8	1	4	5	15	2	4	1	2	1	1	3	9	10	20	1	2	4	5	10	15	4	5	5	20	5	20	1	2	6	18	2	2	3	6
S175	Female	60-64	ANDALUCIA	Mediterranean	28/12/1954	56	1.59	4	16	4	16	NA	0	NA	0	NA	0	NA	0	NA	0	3	12	2	8	2	8	4	16	3	12	2	8	2	8	1	4	3	12	2	8	2	8	NA	0	2	8	3	12
S176	Female	60-64	MURCIA	Mediterranean	15/07/1957	74	1.7	7	30	1	4	NA	1	NA	0	NA	0	NA	0	NA	0	7	30	1	4	1	4	2	8	3	12	1	4	1	4	1	4	3	12	NA	0	3	12	NA	1	1	4	NA	3
S177	Female	65-70	BASQUE	Rest	01/09/1950	72	1.65	NA	0	6	24	NA	3	NA	4	NA	8	NA	1	NA	0	4	16	2	8	5	20	3	12	2	8	1	4	1	4	2	8	4	16	3	12	2	8	NA	0	1	8	1	8
S178	Female	65-70	CATALONIA	Mediterranean	14/09/1948	73	1.59	NA	0	7	30	1	2	NA	0	NA	0	NA	0	NA	0	7	28	5	20	7	30	1	2	7	30	NA	0	1	3	NA	0	4	11	NA	0	NA	0	NA	0	NA	0	NA	0
S179	Female	55-59	ANDALUCIA	Mediterranean	12/03/1964	90	1.62	7	30	4	16	NA	2	NA	0	1	5	2	8	1	2	5	20	2	8	2	6	1	4	2	8	3	12	2	6	4	18	3	12	2	8	1	5	NA	0	2	10	1	5
S180	Male	45-49	LAMANCHA	Rest	08/08/1973	68	1.68	3	10	3	10	1	1	1	1	1	1	1	1	1	1	4	17	3	10	2	6	2	7	4	15	2	8	2	8	3	11	5	20	2	8	5	20	2	8	4	16	2	8
S181	Male	30-34	CATALONIA	Mediterranean	28/10/1992	58	1.74	1	4	4	16	1	4	7	30	NA	0	NA	0	NA	0	NA	1	3	12	1	4	3	12	3	12	6	28	3	12	6	28	4	12	2	8	2	12	1	6	1	4	1	8
S182	Female	55-59	CATALONIA	Mediterranean	16/11/1959	67	1.58	7	28	1	4	NA	2	NA	0	NA	0	NA	0	NA	0	7	28	NA	4	NA	2	NA	4	NA	3	NA	4	NA	4	7	28	NA	4	2	8	NA	0	NA	0	2	8	2	8
S183	Male	55-59	ANDALUCIA	Mediterranean	10/08/1963	71	1.72	7	28	3	12	1	4	NA	0	3	12	NA	0	NA	0	10	40	3	12	3	12	1	4	4	16	1	4	1	4	3	12	4	16	3	12	NA	1	2	8	1	4	3	12
S184	Female	45-49	ANDALUCIA	Mediterranean	16/12/1969	68	1.64	NA	0	NA	0	3	12	NA	0	NA	0	NA	0	NA	0	7	28	2	8	2	8	NA	0	NA	0	NA	0	NA	0	2	8	5	20	3	12	1	4	NA	0	3	12	2	8
S185	Male	65-70	GALICIA	Rest	14/12/1950	90	1.7	7	28	7	28	NA	2	NA	0	NA	2	NA	0	NA	0	NA	12	NA	2	NA	2	NA	10	NA	2	NA	1	NA	1	NA	1	NA	5	NA	5	NA	5	NA	3	NA	4	NA	2
S186	Female	60-64	ARAGON	Rest	11/11/1957	73	1.65	NA	0	7	30	1	5	NA	0	NA	0	NA	0	NA	0	7	30	2	4	7	30	7	30	2	6	1	5	1	4	3	10	5	20	2	8	2	8	2	8	2	8	2	8
S187	Male	25-29	LAMANCHA	Rest	08/08/1992	72	1.7	2	8	2	8	NA	0	NA	0	NA	0	NA	0	NA	0	6	24	3	12	3	12	2	8	2	8	3	12	2	12	1	8	8	30	8	30	2	8	1	4	2	8	1	4
S188	Female	25-29	ARAGON	Rest	21/12/1990	48	1.58	NA	0	NA	0	NA	0	NA	0	NA	0	NA	0	NA	0	7	28	4	16	7	28	NA	0	NA	0	NA	0	NA	0	NA	0	7	28	7	28	NA	0	NA	0	7	28	7	28
S189	Male	40-44	CATALONIA	Mediterranean	31/12/1975	80	1.72	7	30	7	30	1	5	NA	0	NA	0	NA	0	NA	3	5	25	1	4	1	4	1	4	1	4	2	8	3	12	3	12	2	8	3	12	2	8	1	4	3	12	2	8
S190	Male	18-24	GALICIA	Rest	06/10/1994	65	1.65	7	30	NA	0	2	8	7	30	NA	0	2	8	NA	0	1	4	NA	0	7	28	3	12	2	8	4	16	NA	0	2	8	2	8	3	12	3	12	1	4	2	8	1	4
S191	Female	55-59	CATALONIA	Mediterranean	06/05/1961	87	1.63	NA	0	NA	0	NA	0	NA	0	NA	0	NA	0	NA	0	7	30	7	30	7	30	3	9	1	4	NA	0	1	4	NA	0	2	8	NA	0	NA	0	NA	0	NA	0	1	4
S192	Female	45-49	ANDALUCIA	Mediterranean	12/10/1970	50	1.58	7	30	NA	0	2	8	NA	0	NA	0	NA	0	NA	0	6	28	NA	0	5	24	4	16	NA	0	5	20	NA	0	2	8	3	12	2	10	3	12	2	8	3	12	2	8
S193	Male	25-29	LAMANCHA	Rest	17/08/1989	82	1.82	NA	0	3	12	NA	0	NA	0	NA	0	NA	0	NA	0	2	8	NA	0	NA	0	NA	0	NA	0	NA	0	NA	0	NA	0	12	48	3	12	10	40	NA	0	NA	0	5	20
S194	Female	65-70	GALICIA	Rest	27/08/1952	63	1.7	7	30	7	30	NA	0	NA	0	NA	0	NA	0	NA	0	7	30	3	12	6	24	NA	0	1	5	NA	0	NA	0	NA	0	NA	0	3	12	1	4	NA	0	4	16	NA	0
S195	Male	35-39	BASQUE	Rest	30/08/1979	81	1.87	1	1	NA	0	NA	1	NA	0	NA	0	NA	0	NA	0	6	19	1	4	1	4	2	8	1	2	1	3	1	3	1	3	2	10	NA	0	5	17	1	4	2	10	2	10
S196	Male	40-44	CATALONIA	Mediterranean	30/11/1978	87	1.87	NA	0	NA	0	4	16	NA	0	4	16	3	12	1	4	5	20	4	16	4	16	2	8	4	16	5	20	3	12	5	20	3	12	6	24	2	8	3	12	5	20	3	12
S197	Male	45-49	ANDALUCIA	Mediterranean	15/03/1973	81	1.75	7	30	7	30	NA	1	NA	0	NA	1	NA	1	NA	1	5	20	NA	5	NA	5	NA	2	7	28	NA	2	NA	2	NA	2	4	16	4	16	4	16	NA	0	NA	0	4	16
S198	Female	55-59	ANDALUCIA	Mediterranean	16/07/1964	68	1.6	7	30	1	1	7	25	NA	0	3	10	NA	0	NA	0	7	30	NA	0	3	8	1	4	1	4	1	4	NA	0	NA	0	2	6	1	4	1	4	1	4	1	4	1	4
S199	Male	35-39	CATALONIA	Mediterranean	19/06/1981	62	1.81	NA	8	NA	8	NA	4	NA	0	NA	0	NA	0	NA	0	NA	10	NA	10	NA	28	NA	9	NA	4	NA	4	NA	2	NA	8	NA	24	NA	8	NA	8	NA	8	NA	8	NA	8
S200	Female	60-64	CATALONIA	Mediterranean	24/07/1957	78	1.7	NA	4	3	12	NA	0	NA	0	NA	0	NA	0	NA	0	7	28	4	16	5	20	5	20	3	12	NA	3	NA	2	4	16	5	20	2	8	NA	0	NA	0	1	4	3	12
S201	Male	45-49	VALENCIANA	Mediterranean	08/01/1974	66	1.79	10	40	2	8	1	4	NA	0	NA	0	NA	0	NA	0	5	20	2	8	2	8	2	8	2	8	1	4	1	4	2	8	2	8	2	8	2	8	1	4	1	4	1	4
S202	Male	40-44	CATALONIA	Mediterranean	02/08/1978	83	1.73	1	4	5	20	NA	1	NA	1	NA	1	NA	1	NA	1	4	16	1	4	1	4	1	4	2	8	1	4	1	4	3	12	3	12	2	8	2	8	1	4	1	4	2	8
S203	Male	30-34	LAMANCHA	Rest	04/01/1987	76	1.74	NA	0	6	24	NA	0	NA	0	NA	0	NA	0	NA	0	6	24	3	12	NA	0	3	12	3	12	5	20	1	4	3	12	7	28	3	12	1	4	1	4	1	4	3	12
S204	Female	60-64	VALENCIANA	Mediterranean	26/08/1956	62	1.57	NA	0	NA	0	NA	0	NA	0	NA	0	NA	0	NA	0	7	30	5	22	2	10	1	4	2	8	1	4	NA	0	NA	0	6	24	3	13	2	8	NA	0	3	12	1	4
S205	Male	55-59	VALENCIANA	Mediterranean	15/12/1962	63	1.73	7	28	5	20	1	4	NA	0	NA	0	NA	0	NA	0	6	24	1	4	2	8	1	4	1	4	1	4	1	4	1	4	2	8	NA	0	1	4	NA	0	1	4	2	8
S206	Male	45-49	VALENCIANA	Mediterranean	20/12/1973	70	1.74	7	28	7	28	1	4	NA	0	NA	0	NA	0	NA	0	3	12	2	8	3	12	NA	0	3	12	4	16	1	4	3	12	7	28	6	24	5	20	4	16	1	4	2	8
S207	Female	60-64	LAMANCHA	Rest	15/11/1958	72	1.65	7	28	7	28	NA	0	NA	0	NA	0	NA	0	NA	0	7	28	7	28	2	8	4	16	2	8	3	12	3	12	4	16	3	12	3	12	1	4	1	4	2	8	2	8
S208	Male	40-44	LAMANCHA	Rest	10/02/1975	66	1.74	NA	0	5	20	NA	0	NA	0	NA	0	NA	0	NA	0	3	13	1	3	3	10	1	3	2	9	6	26	NA	0	2	8	6	26	2	10	1	6	1	7	1	3	1	4
S209	Male	30-34	GALICIA	Rest	07/11/1986	58	1.75	NA	0	7	30	NA	0	7	30	1	1	NA	0	NA	0	5	25	5	20	5	20	4	16	3	12	2	8	1	4	6	24	4	12	2	8	1	4	NA	0	3	12	3	12
S210	Female	50-54	ARAGON	Rest	02/02/1968	82	1.62	NA	0	NA	0	NA	1	NA	0	NA	0	NA	0	NA	2	3	12	6	24	3	12	5	20	2	8	3	12	NA	0	1	4	5	20	3	12	NA	0	2	8	1	4	NA	0
S211	Male	40-44	LAMANCHA	Rest	20/03/1975	72	1.83	NA	0	5	20	NA	0	NA	0	NA	0	NA	0	NA	0	8	32	3	12	8	32	2	8	3	12	3	12	NA	0	1	4	10	40	1	4	NA	2	NA	0	NA	2	3	12
S212	Male	50-54	CATALONIA	Mediterranean	20/11/1966	68	1.72	5	20	4	16	NA	0	NA	0	3	12	NA	0	NA	0	3	12	1	4	1	4	1	4	1	4	1	4	2	8	1	4	2	8	1	4	1	4	1	4	2	8	1	4
S213	Female	60-64	BALEARES	Island	15/07/1959	62	1.68	1	4	4	16	NA	8	NA	1	NA	8	NA	1	NA	3	7	28	7	28	6	24	2	8	2	8	2	8	3	12	4	16	3	12	3	12	1	4	1	4	NA	1	NA	1
S214	Female	25-29	LAMANCHA	Rest	06/11/1990	43	1.53	NA	0	6	24	NA	3	NA	4	1	4	NA	0	NA	0	7	28	3	12	6	24	1	4	2	8	NA	0	2	8	5	20	3	12	4	16	1	4	NA	4	2	8	1	4
S215	Male	55-59	MURCIA	Mediterranean	20/06/1961	77	1.79	NA	0	4	16	3	12	NA	0	NA	0	NA	0	NA	0	6	24	1	4	6	24	2	8	1	4	1	4	2	8	2	8	6	24	2	8	1	4	NA	0	1	4	2	8
S216	Male	45-49	ANDALUCIA	Mediterranean	06/12/1970	84	1.8	2	8	NA	0	NA	0	NA	0	NA	0	NA	0	NA	0	5	20	NA	3	NA	2	NA	6	NA	6	NA	3	NA	2	NA	0	3	12	4	16	2	8	NA	2	NA	2	NA	5
S217	Female	60-64	EXTREMADURA	Rest	14/02/1958	76	1.58	NA	0	NA	0	5	20	NA	0	NA	0	NA	0	NA	1	4	16	5	20	3	12	5	20	2	8	1	4	NA	0	4	16	2	8	NA	2	NA	3	NA	2	3	12	NA	0
S218	Male	50-54	ANDALUCIA	Mediterranean	17/05/1965	85	1.81	7	28	3	12	3	12	NA	0	NA	0	NA	0	NA	0	6	24	2	8	4	16	1	4	1	4	1	4	NA	0	NA	0	6	24	1	4	NA	2	NA	1	NA	0	3	12
S219	Male	55-59	ANDALUCIA	Mediterranean	09/06/1961	93	1.74	7	3	7	28	NA	0	NA	0	NA	0	NA	0	NA	0	3	12	NA	5	NA	1	NA	6	NA	5	NA	3	NA	1	NA	5	4	16	NA	3	4	16	1	4	4	16	4	16
S220	Female	65-70	CATALONIA	Mediterranean	01/10/1948	73	1.5	NA	0	NA	15	7	28	NA	0	NA	0	NA	0	NA	0	NA	20	NA	10	NA	4	NA	1	NA	6	NA	2	NA	2	NA	8	4	16	2	8	NA	0	NA	2	4	16	2	8
S221	Female	55-59	CATALONIA	Mediterranean	26/09/1959	73	1.7	NA	0	4	16	NA	0	NA	0	NA	0	NA	0	NA	0	7	28	2	8	3	12	NA	5	NA	5	1	4	NA	5	4	16	3	12	3	12	2	8	NA	3	4	16	4	16
S222	Male	65-70	GALICIA	Rest	05/01/1949	67	1.73	3	11	7	30	1	5	4	20	NA	0	NA	0	NA	0	4	20	2	12	1	10	4	19	1	8	1	5	3	19	NA	0	3	15	3	15	1	5	NA	0	2	10	1	6
S223	Male	35-39	GALICIA	Rest	12/09/1980	87	1.78	NA	0	1	1	2	8	NA	0	NA	1	NA	1	NA	1	3	12	3	12	3	12	1	4	NA	1	NA	1	NA	2	NA	0	2	8	1	4	2	8	1	4	2	8	NA	2
S224	Female	40-44	VALENCIANA	Mediterranean	15/04/1976	68	1.63	5	20	3	12	NA	3	NA	0	2	8	NA	0	1	4	5	20	1	4	5	20	3	12	2	8	3	12	2	8	3	12	3	12	4	16	1	4	1	4	1	4	1	4
S225	Male	25-29	CASTILLA.LEON	Rest	06/05/1991	74	1.79	7	28	NA	8	NA	0	NA	0	4	16	NA	0	NA	0	NA	15	NA	10	NA	15	NA	15	NA	10	NA	15	NA	10	NA	20	4	16	4	16	4	16	2	8	2	8	2	8
S226	Male	45-49	VALENCIANA	Mediterranean	16/04/1972	83	1.86	4	16	2	8	NA	0	NA	0	NA	0	NA	0	NA	0	5	20	NA	2	NA	2	1	4	2	8	1	4	1	4	NA	0	5	20	1	4	NA	1	1	4	NA	2	NA	3
S227	Male	40-44	ANDALUCIA	Mediterranean	08/09/1974	90	1.7	7	28	NA	0	NA	0	NA	0	NA	0	NA	0	NA	0	1	4	NA	0	1	4	NA	0	3	12	1	4	1	4	1	4	1	4	2	8	NA	1	NA	1	1	4	1	4
S228	Male	40-44	GALICIA	Rest	18/05/1978	72	1.78	7	28	7	28	NA	0	NA	0	NA	0	4	16	NA	0	7	28	5	20	4	16	2	8	2	8	NA	0	4	16	2	8	1	4	NA	0	2	8	NA	0	4	16	3	12
S229	Female	45-49	ANDALUCIA	Mediterranean	18/11/1969	45	1.5	2	8	NA	2	NA	10	NA	1	3	12	1	4	NA	0	7	28	4	16	5	20	3	12	2	8	2	8	2	8	2	8	4	16	3	12	1	4	1	4	2	8	2	8
S230	Female	50-54	VALENCIANA	Mediterranean	26/11/1968	59	1.63	7	30	5	20	NA	0	NA	0	3	12	NA	0	NA	0	6	25	1	4	5	20	3	12	3	12	3	12	1	4	1	4	4	16	3	12	1	4	1	4	NA	0	1	4
S231	Female	40-44	GALICIA	Rest	31/03/1979	59	1.64	7	28	3	12	NA	1	NA	0	3	12	NA	0	NA	0	3	12	NA	0	1	4	1	4	4	16	1	4	1	4	NA	0	2	8	2	8	2	8	NA	1	1	4	2	8
S232	Male	30-34	ANDALUCIA	Mediterranean	20/04/1988	82	1.79	7	28	5	20	NA	0	NA	0	NA	0	NA	0	NA	0	4	16	3	12	5	20	NA	0	2	8	3	12	1	4	3	12	2	8	4	16	1	4	NA	0	2	8	1	4
S233	Male	35-39	CASTILLA.LEON	Rest	06/04/1982	78	1.78	1	4	1	2	2	8	1	4	NA	0	1	5	NA	2	4	15	1	5	1	5	2	8	2	9	2	9	2	8	5	22	2	8	3	14	NA	2	NA	2	1	4	1	6
S234	Female	30-34	CATALONIA	Mediterranean	13/02/1988	58	1.64	3	12	3	12	4	16	2	8	NA	0	4	16	1	4	4	16	4	16	3	12	1	4	2	8	1	4	2	8	4	16	3	12	2	8	1	4	1	4	3	12	4	16
S235	Female	50-54	VALENCIANA	Mediterranean	25/03/1968	71	1.73	7	30	4	12	1	4	NA	0	NA	0	NA	0	NA	0	3	12	2	8	2	8	NA	0	1	4	1	4	1	4	3	12	4	16	3	12	1	4	2	8	NA	0	1	4
S236	Female	18-24	VALENCIANA	Mediterranean	08/06/1995	59	1.67	2	8	4	16	1	4	NA	0	NA	0	NA	0	NA	0	NA	0	NA	0	4	16	2	8	3	12	2	8	1	4	1	4	6	24	2	8	2	8	3	12	NA	0	NA	0
S237	Female	55-59	GALICIA	Rest	20/02/1963	51	1.55	NA	0	7	30	5	20	NA	0	NA	0	NA	0	NA	0	7	30	NA	0	3	12	2	8	3	12	2	8	NA	0	1	4	1	4	2	8	NA	0	NA	0	NA	0	3	12
S238	Male	65-70	VALENCIANA	Mediterranean	31/12/1950	64	1.7	NA	0	5	24	7	28	NA	0	5	20	NA	0	NA	0	7	28	5	20	2	8	4	16	2	8	1	4	1	4	1	4	2	8	NA	0	1	4	NA	0	1	4	1	4
S239	Male	40-44	ANDALUCIA	Mediterranean	11/03/1978	79	1.82	1	4	1	3	1	4	NA	0	NA	0	NA	0	NA	0	4	11	5	14	4	10	2	7	4	11	1	4	1	4	1	5	3	6	4	8	4	6	1	1	6	10	5	5
S240	Male	30-34	VALENCIANA	Mediterranean	29/01/1986	70	1.7	NA	0	NA	0	NA	0	NA	0	NA	0	NA	0	NA	0	NA	0	NA	0	NA	0	NA	0	NA	0	NA	0	NA	0	NA	0	NA	0	NA	0	NA	0	NA	0	NA	0	NA	0
S241	Female	40-44	GALICIA	Rest	09/05/1974	56	1.58	7	28	5	20	NA	0	NA	0	NA	0	NA	0	NA	5	3	12	1	4	2	8	NA	3	2	8	NA	2	NA	2	3	12	3	12	1	4	2	8	NA	1	1	4	2	8
S242	Male	55-59	BASQUE	Rest	09/09/1963	78	1.7	7	28	7	26	2	8	NA	8	2	8	NA	0	NA	0	7	28	3	12	5	20	3	10	3	12	1	4	1	4	4	12	3	12	2	8	2	8	NA	0	1	4	2	4
S243	Female	50-54	BASQUE	Rest	18/01/1967	84	1.67	7	30	7	30	NA	0	5	20	NA	0	NA	0	NA	0	7	30	4	20	7	21	3	12	3	20	1	3	1	20	4	16	2	10	2	8	1	4	NA	0	3	20	1	5
S244	Female	60-64	ANDALUCIA	Mediterranean	07/11/1959	51	1.6	NA	0	3	12	NA	0	NA	0	NA	0	NA	0	NA	0	5	20	2	8	3	12	NA	0	1	4	NA	3	NA	0	NA	4	2	8	2	8	1	4	NA	0	NA	0	2	8
S245	Female	30-34	BASQUE	Rest	31/12/1988	54	1.58	3	12	3	12	NA	0	1	4	1	4	NA	0	1	4	NA	0	NA	0	1	4	4	16	1	4	2	8	4	16	1	4	4	16	2	8	1	4	1	4	1	4	1	4
S246	Female	50-54	VALENCIANA	Mediterranean	11/09/1966	77	1.75	7	30	1	1	1	4	1	1	7	30	1	1	1	5	5	20	2	9	2	9	2	10	1	5	2	8	1	5	1	4	3	12	3	14	2	9	1	5	1	5	1	5
S247	Female	50-54	ANDALUCIA	Mediterranean	01/01/1967	62	1.67	NA	0	NA	4	NA	0	NA	0	NA	0	NA	0	NA	2	1	4	1	4	1	4	3	12	NA	2	1	4	NA	2	1	4	NA	2	2	8	1	4	NA	2	2	8	1	4
S248	Male	30-34	BALEARES	Island	27/08/1987	87	1.92	1	4	3	12	2	8	NA	0	2	8	1	4	3	12	7	28	4	16	10	30	2	8	1	4	2	8	5	20	1	4	2	8	1	4	1	4	NA	0	1	4	1	4
S249	Female	45-49	GALICIA	Rest	26/01/1972	61	1.54	7	28	1	4	2	8	NA	0	NA	0	NA	0	NA	0	5	20	2	8	2	8	2	8	1	4	NA	0	1	4	2	8	1	4	2	8	1	4	1	4	2	8	1	4
S250	Female	30-34	CATALONIA	Mediterranean	27/11/1987	55	1.57	7	30	2	8	5	20	NA	0	NA	0	NA	0	1	4	4	16	2	8	6	24	1	4	2	8	1	4	4	16	1	4	2	8	1	4	3	12	3	12	NA	2	NA	2
S251	Female	45-49	LAMANCHA	Rest	06/09/1973	64	1.72	7	28	NA	0	3	12	NA	0	3	12	NA	3	NA	2	5	20	5	20	5	20	5	20	2	8	3	12	2	8	4	16	5	20	4	16	3	12	3	12	4	16	3	12
S252	Female	50-54	CASTILLA.LEON	Rest	30/11/1965	71	1.65	7	28	2	8	2	8	7	28	NA	0	NA	0	NA	2	7	28	NA	2	4	16	2	8	1	4	NA	2	NA	2	3	12	7	28	1	4	1	4	1	4	1	4	1	4
S253	Female	65-70	BASQUE	Rest	12/03/1951	58	1.55	5	20	2	8	7	28	1	4	2	8	1	4	1	4	4	16	6	24	6	24	2	8	4	16	NA	1	1	4	2	8	6	24	NA	0	NA	1	NA	1	NA	2	1	4
S254	Male	40-44	CASTILLA.LEON	Rest	07/09/1975	80	1.88	7	28	7	28	NA	0	NA	0	NA	0	NA	0	NA	0	7	28	NA	3	NA	5	4	16	2	8	1	4	1	4	2	8	3	12	3	12	2	8	1	4	NA	3	4	16
S255	Female	45-49	EXTREMADURA	Rest	26/06/1971	70	1.65	NA	0	NA	2	7	30	NA	0	NA	0	NA	0	NA	0	2	8	NA	2	NA	2	NA	0	1	6	NA	0	1	4	2	8	4	16	1	6	1	4	NA	2	1	4	2	8
S256	Male	35-39	ANDALUCIA	Mediterranean	23/03/1983	80	1.8	5	20	3	12	NA	0	NA	0	NA	0	NA	0	NA	0	3	12	2	8	4	16	2	8	3	12	4	16	3	12	NA	0	3	12	3	12	NA	0	NA	0	NA	0	1	4
S257	Female	50-54	CATALONIA	Mediterranean	19/01/1967	79	1.63	7	30	2	8	NA	0	NA	0	NA	0	NA	0	NA	0	7	30	2	10	3	12	2	7	2	8	1	4	NA	0	3	12	4	15	3	12	2	6	NA	0	NA	0	4	15
S258	Female	45-49	ARAGON	Rest	13/03/1970	88	1.79	7	28	4	16	4	16	NA	0	NA	0	NA	0	NA	0	7	28	4	16	5	20	2	8	1	4	NA	3	NA	3	NA	2	1	4	3	12	2	8	2	8	3	12	2	8
S259	Female	30-34	CATALONIA	Mediterranean	18/07/1986	59	1.7	7	30	1	5	1	5	NA	0	NA	0	NA	0	1	4	3	12	2	6	NA	0	3	12	1	4	2	8	2	8	2	8	3	12	3	12	2	8	2	8	NA	0	NA	0
S260	Female	35-39	VALENCIANA	Mediterranean	31/10/1981	54	1.67	7	30	NA	0	5	20	NA	0	NA	0	NA	0	1	5	6	24	5	20	14	30	3	12	2	8	3	13	3	13	3	13	4	16	NA	0	NA	0	NA	0	6	30	2	8
S261	Male	45-49	ARAGON	Rest	12/06/1972	66	1.66	NA	0	5	20	NA	0	NA	0	NA	0	1	5	NA	0	6	24	NA	0	NA	0	3	8	3	12	NA	0	3	12	2	8	6	24	1	4	2	8	1	5	NA	0	1	4
S262	Female	40-44	CATALONIA	Mediterranean	20/04/1979	75	1.69	1	4	3	12	1	4	NA	0	1	4	NA	2	NA	0	7	30	5	20	5	20	3	12	2	8	2	8	NA	2	5	20	3	12	3	12	2	8	3	12	NA	0	3	12
S263	Male	45-49	MADRID	Rest	06/06/1971	77	1.83	NA	0	7	30	NA	1	NA	0	NA	1	NA	0	NA	0	1	4	1	4	1	4	3	10	2	8	1	4	2	8	2	8	5	20	1	4	NA	1	NA	1	1	4	2	8
S264	Male	18-24	VALENCIANA	Mediterranean	13/09/1995	83	1.89	1	1	1	1	2	8	1	1	4	18	2	10	2	10	1	4	1	1	1	1	3	15	1	1	2	8	3	12	1	1	2	10	4	16	3	12	2	8	1	5	1	5
S265	Male	35-39	GALICIA	Rest	03/09/1980	86	1.84	7	30	7	30	NA	0	NA	0	NA	0	NA	0	NA	0	10	20	5	20	3	12	5	20	2	10	4	15	1	3	NA	0	5	20	3	9	3	9	3	9	4	12	3	9
S266	Female	60-64	MADRID	Rest	05/10/1958	66	1.63	7	28	7	28	7	28	NA	0	NA	0	NA	0	NA	0	7	28	1	4	1	4	3	12	1	4	1	4	1	4	1	4	2	8	3	12	3	12	NA	1	3	12	NA	2
S267	Male	35-39	VALENCIANA	Mediterranean	02/10/1980	81	1.8	NA	0	4	16	3	12	NA	0	NA	0	NA	0	2	8	6	24	NA	3	2	8	2	8	4	16	1	4	4	16	NA	0	2	8	2	8	1	4	NA	0	NA	3	NA	4
S268	Female	18-24	MADRID	Rest	06/03/1995	90	1.7	7	30	3	18	2	8	NA	0	NA	0	NA	0	1	4	14	30	3	18	3	18	1	4	1	4	2	8	2	8	1	4	2	8	2	8	2	8	1	4	2	8	6	24
S269	Male	40-44	ARAGON	Rest	19/09/1975	116	1.86	4	20	NA	0	NA	0	NA	0	NA	0	NA	0	NA	0	4	20	4	20	2	10	2	10	1	5	1	5	2	10	3	15	1	5	2	10	2	10	2	10	4	20	2	10
S270	Female	50-54	BALEARES	Island	18/06/1969	71	1.7	NA	1	2	8	NA	0	NA	0	NA	0	NA	0	2	8	3	12	4	16	NA	0	3	12	2	8	3	12	NA	0	NA	0	3	12	1	4	1	4	1	4	2	8	1	4
S271	Male	50-54	NAVARRA	Rest	11/06/1966	71	1.75	1	4	1	4	1	4	1	4	1	4	NA	0	NA	0	5	20	6	24	5	20	6	24	1	4	5	20	3	6	NA	0	4	8	6	24	4	8	NA	0	6	24	1	4
S272	Male	55-59	MADRID	Rest	22/01/1963	96	1.82	7	28	4	16	1	4	7	28	NA	0	NA	0	NA	0	5	20	2	8	4	16	2	8	2	8	1	4	1	4	2	8	3	12	2	8	1	4	1	4	2	8	3	12
S273	Male	50-54	RIOJA	Rest	13/01/1968	80	1.77	NA	0	7	30	NA	0	NA	0	NA	0	NA	0	NA	0	3	12	NA	0	3	15	2	8	3	13	NA	0	2	8	2	8	3	13	2	9	2	9	NA	0	2	9	2	10
S274	Male	25-29	CASTILLA.LEON	Rest	21/11/1990	69	1.8	4	16	6	24	NA	0	NA	0	2	8	NA	0	NA	0	4	16	NA	2	4	16	4	16	2	8	2	8	2	8	2	8	2	8	1	4	1	4	NA	5	NA	2	NA	2
S275	Female	40-44	GALICIA	Rest	17/06/1979	66	1.68	7	28	NA	8	NA	0	NA	0	NA	1	NA	0	NA	0	5	20	NA	0	3	12	5	20	3	12	1	4	1	4	3	12	2	8	NA	8	NA	4	NA	1	NA	0	NA	7
S276	Male	50-54	RIOJA	Rest	07/07/1967	80	1.8	10	40	4	16	7	28	NA	0	NA	0	NA	0	NA	0	5	20	4	16	4	16	4	16	3	12	3	12	2	8	NA	0	3	12	2	8	5	20	4	16	3	12	3	12
S277	Male	55-59	MADRID	Rest	02/11/1961	70	1.7	7	30	NA	11	NA	1	NA	1	NA	0	NA	0	NA	0	7	30	NA	6	NA	3	NA	1	NA	4	NA	2	NA	3	NA	4	4	16	3	12	2	8	NA	3	NA	3	NA	3
S278	Male	40-44	LAMANCHA	Rest	10/08/1978	79	1.78	4	15	2	8	1	4	NA	0	NA	0	NA	0	NA	0	4	16	1	4	1	4	3	12	2	8	1	4	2	8	3	12	2	8	1	4	1	4	NA	3	1	6	2	8
S279	Male	25-29	GALICIA	Rest	05/02/1993	71	1.69	2	8	4	16	1	4	NA	3	NA	10	NA	2	2	8	1	4	NA	2	1	4	2	8	NA	3	4	16	5	20	NA	4	NA	7	NA	15	NA	0	NA	3	NA	2	NA	8
S280	Male	55-59	ANDALUCIA	Mediterranean	31/01/1964	74	1.73	7	28	1	4	3	12	NA	0	NA	0	NA	0	NA	0	3	12	1	4	2	8	1	4	2	8	NA	2	2	8	NA	0	2	8	5	20	3	12	1	4	1	4	4	16
S281	Female	55-59	MADRID	Rest	21/03/1962	55	1.6	7	28	5	20	NA	0	NA	0	NA	0	NA	0	NA	0	5	21	2	9	2	8	4	16	1	4	1	4	3	12	1	4	4	16	1	4	1	4	1	4	1	4	1	4
S282	Female	40-44	VALENCIANA	Mediterranean	28/12/1974	56	1.67	1	4	NA	0	6	24	NA	0	NA	0	NA	0	NA	0	10	40	2	8	3	12	NA	0	NA	0	NA	0	NA	0	NA	0	9	36	2	8	1	4	NA	0	1	4	5	20
S283	Male	45-49	VALENCIANA	Mediterranean	02/01/1971	66	1.71	7	28	4	16	1	3	NA	0	NA	0	NA	0	NA	0	14	30	2	6	4	16	2	8	3	13	2	8	2	8	NA	0	5	20	3	13	2	9	1	4	2	8	2	8
S284	Female	50-54	CATALONIA	Mediterranean	16/11/1966	89	1.62	7	30	7	30	1	2	NA	0	NA	0	1	2	1	2	4	15	1	4	1	4	1	4	1	4	1	4	1	4	2	9	3	12	4	15	4	15	1	4	1	4	1	4
S285	Female	35-39	VALENCIANA	Mediterranean	10/01/1979	75	1.66	7	30	7	30	NA	4	NA	0	NA	0	NA	0	NA	3	7	30	2	4	1	2	1	4	1	4	1	4	1	4	4	16	5	20	2	8	1	4	1	4	4	8	1	4
S286	Female	30-34	MADRID	Rest	04/07/1986	68	1.77	1	6	6	26	NA	0	NA	0	NA	1	NA	0	NA	0	6	26	3	12	4	20	1	5	2	9	NA	1	NA	1	2	10	3	12	2	9	1	5	NA	1	1	5	3	12
S287	Female	40-44	ANDALUCIA	Mediterranean	09/08/1975	49	1.59	NA	4	2	8	1	4	NA	1	NA	0	NA	1	NA	1	4	16	2	8	3	12	4	16	2	8	2	8	2	8	2	8	3	12	NA	2	NA	2	NA	0	1	4	1	4
S288	Female	55-59	GALICIA	Rest	16/11/1961	59	1.6	1	1	2	6	NA	0	NA	0	7	22	NA	0	NA	0	7	30	3	9	4	15	1	4	2	8	1	4	1	3	2	6	2	8	3	12	2	8	NA	0	2	8	2	4
S289	Male	25-29	CATALONIA	Mediterranean	14/09/1991	62	1.72	NA	0	NA	0	NA	0	NA	0	NA	0	NA	0	NA	0	3	12	3	12	6	24	1	4	1	4	1	5	2	10	2	10	6	24	2	9	2	8	1	5	1	5	3	14
S290	Female	35-39	ANDALUCIA	Mediterranean	18/05/1983	62	1.73	5	20	NA	10	3	12	NA	0	NA	0	NA	0	NA	0	5	20	5	20	5	20	2	8	1	4	1	4	1	4	1	4	5	20	2	8	NA	3	NA	0	NA	2	1	4
S291	Male	35-39	ANDALUCIA	Mediterranean	09/03/1983	72	1.78	NA	0	NA	0	5	20	NA	0	NA	0	NA	0	NA	0	NA	0	3	14	1	5	2	10	NA	0	3	14	NA	0	NA	0	7	20	4	18	1	5	NA	0	NA	0	1	5
S292	Male	60-64	CANARIAS	Island	21/11/1956	73	1.69	7	28	7	28	4	16	NA	0	NA	0	NA	0	2	8	5	20	1	4	2	8	NA	0	2	8	1	4	1	4	3	12	4	16	5	20	1	4	NA	1	NA	3	1	4
S293	Female	40-44	ANDALUCIA	Mediterranean	23/06/1975	62	1.62	NA	3	4	16	4	16	NA	0	NA	0	3	12	NA	0	3	12	1	4	5	20	1	4	1	4	1	4	1	4	2	8	2	8	NA	0	6	24	2	8	3	12	NA	0
S294	Female	40-44	ANDALUCIA	Mediterranean	01/10/1975	77	1.65	5	30	4	15	5	20	NA	0	NA	0	NA	0	NA	0	3	10	3	12	7	30	1	4	2	8	1	4	1	4	3	8	4	16	2	8	1	4	NA	1	3	12	3	12
S295	Female	18-24	GALICIA	Rest	28/07/1997	53	1.67	NA	0	NA	0	NA	0	NA	0	NA	0	NA	0	NA	0	2	8	2	8	7	28	NA	0	14	30	NA	0	NA	0	1	4	NA	0	NA	0	NA	0	NA	0	NA	0	NA	0
S296	Female	65-70	CASTILLA.LEON	Rest	28/01/1953	70	1.57	7	30	4	16	1	5	NA	0	3	13	NA	0	NA	0	4	18	2	10	1	4	3	12	2	8	1	3	1	3	5	18	4	18	4	18	1	4	1	4	1	5	2	6
S297	Female	45-49	MURCIA	Mediterranean	24/05/1973	63	1.68	7	28	4	16	NA	5	NA	4	NA	5	NA	2	NA	3	6	24	3	12	3	12	4	16	3	12	3	12	3	12	2	8	2	8	3	12	2	8	1	4	2	8	2	8
S298	Female	45-49	BASQUE	Rest	25/11/1971	64	1.58	1	4	1	4	3	10	1	3	1	3	1	3	1	3	5	20	3	12	7	28	1	4	2	8	1	4	1	4	2	8	3	12	3	12	1	4	1	4	2	8	2	8
S299	Male	65-70	MADRID	Rest	13/05/1951	83	1.78	7	28	2	8	NA	0	NA	0	NA	0	NA	0	NA	0	6	24	3	12	2	8	2	8	2	8	1	4	1	4	1	4	3	12	1	4	NA	4	NA	0	1	4	2	8
S300	Male	40-44	CATALONIA	Mediterranean	06/05/1975	78	1.7	4	20	3	15	4	15	1	5	NA	0	1	5	3	10	7	25	NA	3	NA	5	4	12	3	12	3	15	7	22	4	12	4	15	6	25	2	10	2	8	2	8	1	4
S301	Female	50-54	GALICIA	Rest	01/09/1967	78	1.58	7	30	4	16	1	4	NA	0	NA	0	NA	0	1	4	7	30	3	12	NA	0	3	12	NA	0	1	4	3	12	2	8	7	30	3	12	2	8	NA	0	NA	0	5	20
S302	Male	35-39	MADRID	Rest	03/10/1980	76	1.8	5	20	NA	1	4	16	NA	5	NA	4	NA	4	NA	7	2	8	2	8	2	8	3	12	1	4	2	8	1	4	3	12	1	4	4	16	1	4	1	4	3	12	3	12
S303	Female	35-39	ANDALUCIA	Mediterranean	21/04/1984	54	1.67	7	28	6	24	2	8	NA	0	NA	0	NA	0	NA	0	6	24	NA	2	NA	4	NA	6	1	4	NA	1	NA	0	NA	2	4	16	2	8	NA	2	NA	0	1	4	3	12
S304	Female	25-29	MURCIA	Mediterranean	29/08/1992	57	1.63	NA	0	NA	0	NA	0	NA	0	NA	0	NA	0	NA	0	7	28	3	12	3	12	3	12	3	12	3	12	NA	0	3	12	3	12	NA	0	NA	0	NA	0	NA	0	NA	0
S305	Female	35-39	LAMANCHA	Rest	15/02/1984	70	1.7	9	36	2	8	NA	0	NA	1	NA	1	NA	1	NA	0	5	20	2	8	10	40	NA	1	3	12	1	4	1	4	6	24	4	16	4	16	NA	1	NA	1	4	16	4	16
S306	Male	35-39	NAVARRA	Rest	10/12/1980	79	1.73	NA	0	NA	0	5	20	NA	0	NA	0	NA	0	NA	0	5	20	NA	0	4	16	1	4	NA	0	NA	0	NA	0	NA	0	7	28	7	28	NA	0	NA	0	2	8	5	20
S307	Female	30-34	GALICIA	Rest	09/02/1987	66	1.64	NA	0	NA	0	4	16	3	12	NA	2	NA	0	NA	0	NA	0	2	8	4	16	1	4	NA	0	2	12	NA	0	1	4	3	12	2	8	3	12	NA	2	1	3	NA	2
S308	Female	25-29	CATALONIA	Mediterranean	23/01/1991	62	1.65	NA	0	3	12	NA	1	NA	0	NA	0	NA	0	NA	0	5	20	1	4	4	16	NA	2	2	8	NA	2	NA	2	NA	3	3	12	2	8	NA	2	NA	2	1	4	2	8
S309	Female	30-34	CASTILLA.LEON	Rest	20/09/1984	70	1.71	14	30	7	28	NA	0	NA	0	NA	0	NA	0	NA	1	6	24	2	8	3	12	5	20	2	8	NA	0	NA	0	NA	0	3	12	3	12	2	8	1	4	NA	0	1	4
S310	Male	50-54	LAMANCHA	Rest	14/03/1965	71	1.61	7	30	2	10	NA	0	4	20	NA	0	NA	0	NA	0	4	21	1	6	1	5	1	4	1	5	2	9	1	5	1	5	2	8	3	13	3	12	NA	3	1	4	2	8
S311	Male	45-49	MADRID	Rest	07/07/1972	81	1.93	NA	0	NA	0	NA	0	NA	0	NA	0	NA	0	NA	0	7	30	7	30	NA	0	NA	0	2	8	NA	0	NA	0	NA	0	3	10	NA	0	NA	0	NA	0	2	8	NA	0
S312	Male	35-39	VALENCIANA	Mediterranean	07/10/1983	74	1.73	7	30	NA	0	1	1	NA	0	NA	0	NA	0	NA	0	7	30	3	12	7	30	2	8	2	8	1	4	1	4	NA	0	7	30	7	30	2	8	NA	0	2	8	2	8
S313	Male	18-24	MADRID	Rest	13/09/1995	69	1.8	7	30	6	25	2	7	5	23	6	25	1	5	2	9	5	23	2	10	6	25	4	18	5	21	6	24	6	25	3	12	4	21	4	20	2	11	2	12	2	12	3	19
S314	Female	18-24	GALICIA	Rest	30/05/1995	43	1.53	1	4	1	4	NA	0	NA	0	NA	0	NA	0	NA	0	7	28	NA	2	NA	0	NA	0	NA	0	NA	0	NA	0	NA	0	2	8	2	8	1	4	NA	2	1	4	1	4
S315	Male	45-49	CATALONIA	Mediterranean	15/01/1970	62	1.63	NA	0	NA	0	NA	0	NA	0	NA	0	NA	0	1	4	7	28	3	12	4	16	NA	0	5	20	NA	0	NA	0	NA	0	3	12	NA	0	1	4	NA	0	NA	0	4	16
S316	Male	18-24	CASTILLA.LEON	Rest	27/02/1995	84	1.81	7	30	7	30	1	3	2	10	1	1	1	1	1	1	7	30	3	12	5	15	3	9	4	15	2	8	1	4	1	1	2	6	7	30	2	8	1	4	4	16	1	4
S317	Female	35-39	CASTILLA.LEON	Rest	30/04/1983	103	1.84	12	48	6	24	2	8	NA	0	5	20	2	8	NA	0	6	24	8	32	2	8	3	12	2	8	3	12	4	16	2	8	5	20	4	16	2	8	2	8	2	8	1	4
S318	Female	25-29	CATALONIA	Mediterranean	27/03/1992	55	1.73	NA	0	NA	0	2	8	NA	0	NA	0	NA	0	NA	0	4	16	2	8	3	12	2	8	4	16	1	4	1	4	2	8	4	16	1	4	NA	0	NA	0	1	4	1	3
S319	Female	55-59	CATALONIA	Mediterranean	20/11/1961	73	1.66	2	11	1	4	2	4	NA	0	NA	0	NA	0	NA	0	4	16	3	20	3	12	2	12	3	12	1	5	2	8	4	16	4	15	5	14	1	3	NA	0	6	30	1	3
S320	Male	55-59	NAVARRA	Rest	26/06/1963	96	1.79	14	56	NA	0	7	28	NA	0	NA	0	NA	0	NA	0	14	56	2	8	2	8	2	8	NA	2	NA	2	1	4	NA	1	2	8	2	8	2	8	NA	1	1	4	3	12
S321	Female	40-44	CATALONIA	Mediterranean	12/09/1974	68	1.66	7	28	3	12	NA	1	NA	0	NA	0	NA	4	NA	0	7	28	NA	0	NA	2	NA	2	NA	6	NA	2	NA	7	NA	2	NA	5	NA	4	NA	5	NA	4	NA	3	NA	3
S322	Female	50-54	VALENCIANA	Mediterranean	18/05/1965	59	1.65	1	3	1	3	1	3	NA	0	NA	0	NA	0	NA	0	20	30	20	30	20	30	5	20	3	12	1	3	1	4	3	12	12	30	2	8	1	4	1	3	3	12	1	4
S323	Female	35-39	VALENCIANA	Mediterranean	14/05/1980	67	1.68	NA	0	NA	0	2	10	NA	0	NA	0	1	4	1	3	2	10	NA	0	2	10	1	3	2	8	NA	1	1	4	2	8	1	4	2	8	NA	2	NA	4	NA	1	1	4
S324	Female	35-39	CATALONIA	Mediterranean	25/03/1981	58	1.56	7	28	5	20	1	4	NA	0	4	16	1	4	NA	0	4	16	1	4	1	4	1	4	1	4	NA	0	2	8	3	12	NA	0	1	4	1	4	1	4	1	4	1	4
S325	Male	30-34	CANARIAS	Island	09/03/1987	69	1.76	4	16	4	16	NA	0	2	8	2	8	NA	2	NA	2	3	12	NA	3	3	12	NA	4	NA	4	1	4	1	4	1	4	1	4	1	4	NA	3	NA	1	1	4	1	4
S326	Female	55-59	CANARIAS	Island	09/02/1963	60	1.7	5	20	3	12	5	20	NA	0	3	15	NA	0	NA	0	3	12	1	5	NA	0	2	8	1	5	1	5	1	5	NA	0	1	5	2	10	NA	0	NA	0	2	8	NA	0
S327	Male	35-39	MADRID	Rest	24/01/1980	82	1.76	NA	0	1	4	2	8	2	8	NA	0	NA	0	NA	0	3	12	NA	0	2	8	3	12	2	8	2	8	2	8	2	8	4	16	4	16	2	8	1	4	NA	0	2	8
S328	Female	40-44	CASTILLA.LEON	Rest	18/10/1978	60	1.7	1	4	7	30	1	2	NA	0	4	25	5	20	NA	0	NA	0	5	18	6	15	2	6	1	1	1	3	1	5	NA	4	1	5	1	2	2	4	1	3	2	4	2	4
S329	Female	18-24	GALICIA	Rest	04/10/1995	52	1.62	7	30	1	4	3	10	1	3	7	30	NA	2	NA	0	3	14	1	5	3	13	NA	2	NA	0	3	15	2	11	2	8	1	5	2	8	NA	2	NA	6	NA	3	2	8
S330	Female	40-44	ANDALUCIA	Mediterranean	28/07/1978	60	1.6	7	30	10	30	NA	0	NA	0	1	2	NA	0	NA	0	6	25	3	15	3	15	1	4	1	7	1	5	1	4	5	20	4	15	7	28	2	7	1	4	4	15	2	10
S331	Female	45-49	CATALONIA	Mediterranean	10/11/1971	59	1.62	NA	0	4	16	5	20	NA	0	NA	0	NA	0	NA	2	6	24	3	12	4	16	3	12	4	16	NA	3	1	4	3	12	3	12	3	12	NA	3	NA	2	NA	3	2	8
S332	Female	35-39	CATALONIA	Mediterranean	22/05/1981	79	1.7	NA	0	NA	0	3	15	NA	0	NA	0	NA	0	NA	0	6	24	1	4	6	24	1	4	2	8	1	3	NA	0	7	29	2	8	2	12	NA	0	NA	0	3	12	1	4
S333	Female	35-39	MADRID	Rest	19/12/1981	47	1.54	6	24	2	8	NA	1	1	4	3	12	NA	0	NA	0	3	12	2	8	2	8	NA	2	NA	2	NA	2	NA	2	NA	4	1	4	NA	3	NA	1	NA	2	NA	2	NA	2
S334	Female	35-39	CATALONIA	Mediterranean	19/02/1980	58	1.6	NA	1	NA	2	4	16	NA	0	2	8	5	20	1	4	5	20	NA	2	3	12	2	8	1	4	NA	2	NA	2	2	8	7	28	4	16	2	8	1	4	NA	2	NA	2
S335	Female	45-49	BASQUE	Rest	01/06/1970	50	1.56	NA	0	NA	0	NA	0	NA	0	NA	0	NA	0	NA	0	7	30	1	4	1	4	NA	2	2	8	NA	1	NA	1	1	4	2	8	1	4	NA	2	NA	0	2	8	5	10
S336	Female	25-29	CATALONIA	Mediterranean	30/03/1990	61	1.71	NA	0	5	19	NA	0	NA	0	NA	0	NA	0	NA	0	7	26	2	9	5	20	4	12	2	5	1	3	1	3	NA	0	6	28	1	4	1	2	NA	0	NA	0	1	3
S337	Male	45-49	NAVARRA	Rest	21/09/1969	92	1.72	7	30	7	30	NA	0	NA	0	NA	0	NA	0	NA	0	7	30	4	16	2	8	NA	0	1	4	NA	0	NA	0	NA	0	7	30	4	24	NA	0	NA	0	2	8	6	24
S338	Female	55-59	ANDALUCIA	Mediterranean	12/08/1962	68	1.57	7	28	3	12	NA	0	7	28	NA	0	NA	0	NA	0	NA	0	NA	0	NA	0	NA	0	NA	0	NA	0	NA	0	NA	0	NA	0	NA	0	NA	0	NA	0	NA	0	NA	0
S339	Female	50-54	CATALONIA	Mediterranean	31/12/1967	53	1.63	NA	1	NA	2	NA	0	NA	0	NA	0	NA	0	NA	0	6	24	3	12	1	4	1	4	5	20	1	4	NA	0	2	8	7	28	2	8	2	8	NA	0	1	4	1	4
S340	Female	55-59	MADRID	Rest	09/11/1961	62	1.69	7	30	5	20	NA	1	NA	0	NA	0	NA	0	NA	0	7	30	5	20	NA	4	NA	0	NA	4	NA	1	NA	3	NA	0	2	8	2	8	NA	2	NA	0	2	8	NA	2
S341	Male	60-64	MADRID	Rest	15/10/1957	69	1.69	7	30	7	30	4	20	NA	0	7	30	NA	0	1	5	3	12	NA	0	NA	3	4	16	2	10	3	12	2	10	1	5	1	5	4	16	2	10	1	5	NA	2	1	4
S342	Male	25-29	GALICIA	Rest	01/03/1994	85	1.86	3	12	NA	0	5	20	3	12	NA	0	NA	0	NA	0	NA	0	NA	0	2	8	6	24	2	8	2	8	4	16	NA	0	3	12	4	16	6	24	2	8	2	8	4	16
S343	Male	35-39	ANDALUCIA	Mediterranean	06/05/1981	81	1.65	7	28	2	8	2	8	1	1	NA	0	NA	0	NA	0	NA	2	2	8	NA	2	3	12	2	8	NA	0	2	8	NA	0	NA	0	4	16	4	16	NA	0	NA	0	2	8
S344	Male	40-44	MURCIA	Mediterranean	01/06/1979	74	1.76	7	30	7	30	NA	0	7	30	NA	0	NA	0	NA	0	NA	0	NA	0	1	4	1	4	2	8	1	4	1	4	NA	0	3	18	7	30	1	4	NA	2	NA	0	7	30
S345	Female	60-64	BASQUE	Rest	16/12/1958	63	1.64	7	28	4	16	NA	0	NA	0	NA	0	NA	0	NA	0	10	40	4	16	2	8	NA	0	2	8	1	4	NA	0	NA	0	5	20	3	12	1	4	NA	3	3	12	NA	3
S346	Female	40-44	BALEARES	Island	11/11/1977	64	1.6	10	40	7	28	NA	10	NA	14	NA	0	NA	0	NA	1	5	20	1	4	NA	2	2	8	NA	0	NA	2	NA	4	NA	2	2	8	4	16	2	8	1	4	1	4	NA	2
S347	Female	25-29	ANDALUCIA	Mediterranean	04/04/1992	60	1.58	NA	0	2	8	NA	0	NA	0	NA	0	NA	0	NA	0	4	16	NA	0	1	4	NA	0	NA	1	NA	1	1	4	NA	0	NA	2	2	8	1	4	NA	0	1	4	2	8
S348	Female	40-44	VALENCIANA	Mediterranean	12/03/1974	79	1.68	NA	1	1	6	NA	0	NA	0	NA	0	NA	0	NA	0	3	12	3	12	10	40	3	12	2	8	2	8	NA	0	2	8	8	32	4	16	1	4	2	8	2	8	3	12
S349	Female	40-44	VALENCIANA	Mediterranean	08/07/1975	77	1.82	5	20	5	20	NA	0	NA	0	NA	0	NA	0	NA	0	5	20	3	12	3	12	1	4	1	4	1	4	1	4	4	16	3	12	NA	2	NA	2	NA	0	1	4	1	4
S350	Male	30-34	CATALONIA	Mediterranean	08/12/1987	60	1.7	NA	0	4	20	NA	2	NA	1	NA	0	NA	0	NA	0	3	15	2	8	1	3	NA	2	3	12	2	8	2	8	3	12	2	10	1	4	NA	0	1	3	1	2	2	8
S351	Male	45-49	CASTILLA.LEON	Rest	26/09/1971	70	1.7	NA	2	NA	0	NA	20	NA	4	3	12	NA	4	NA	4	4	16	2	8	4	16	2	8	2	8	1	4	1	4	3	12	2	8	1	4	2	8	1	4	2	8	2	8
S352	Male	50-54	CATALONIA	Mediterranean	24/07/1969	68	1.72	NA	0	4	16	NA	0	NA	0	NA	0	NA	0	NA	0	14	30	7	28	7	28	NA	0	3	12	NA	0	NA	0	3	12	6	20	1	4	NA	0	NA	0	2	8	2	8
S353	Male	60-64	MADRID	Rest	08/07/1958	75	1.71	7	30	NA	0	2	8	NA	0	NA	0	NA	0	NA	0	5	20	1	5	2	8	4	16	3	12	1	4	1	4	1	4	3	12	2	8	2	8	1	4	1	4	3	12
S354	Male	45-49	BALEARES	Island	02/02/1970	77	1.83	NA	0	7	28	1	4	NA	0	NA	0	NA	0	NA	2	NA	3	NA	1	2	8	NA	3	3	12	NA	2	NA	2	NA	2	2	8	NA	2	NA	0	NA	2	NA	3	NA	4
S355	Female	45-49	RIOJA	Rest	14/09/1970	54	1.65	1	4	NA	0	4	16	NA	6	NA	1	NA	4	4	16	2	8	NA	2	NA	1	2	8	2	8	2	8	2	8	1	4	4	16	2	8	1	4	NA	2	NA	2	1	4
S356	Female	45-49	VALENCIANA	Mediterranean	19/10/1970	80	1.7	7	30	1	4	1	4	2	8	NA	0	2	8	2	8	7	30	NA	0	2	8	1	4	1	4	1	4	2	8	1	4	2	8	3	12	2	8	1	8	NA	0	1	4
S357	Female	30-34	MADRID	Rest	22/04/1988	56	1.68	1	4	3	12	1	4	NA	0	1	4	NA	0	NA	0	7	28	2	8	4	16	2	8	NA	0	2	8	2	8	3	12	7	28	2	8	1	4	NA	0	1	4	1	4
S358	Female	18-24	MADRID	Rest	28/10/1996	50	1.61	NA	0	5	20	NA	0	NA	0	NA	0	NA	0	NA	0	4	16	1	4	1	1	1	1	NA	2	1	4	NA	2	NA	1	6	12	1	4	NA	0	NA	1	1	4	4	16
S359	Female	45-49	CATALONIA	Mediterranean	26/01/1971	55	1.58	6	24	NA	3	1	4	NA	0	NA	0	NA	0	4	16	2	8	3	12	NA	1	4	16	1	4	1	4	2	8	2	8	3	12	3	12	2	8	1	4	1	4	1	4
S360	Female	40-44	ARAGON	Rest	02/03/1979	55	1.56	NA	0	NA	1	NA	3	NA	1	NA	0	NA	0	NA	1	4	16	5	20	3	12	NA	1	2	8	NA	2	NA	3	2	8	2	8	4	16	1	4	NA	2	2	8	1	4
S361	Female	60-64	MADRID	Rest	21/05/1956	46	1.57	NA	0	7	30	7	30	NA	0	NA	0	NA	0	NA	0	7	30	NA	0	NA	0	6	24	7	30	NA	0	NA	0	NA	0	3	12	NA	0	NA	0	NA	0	1	4	7	30
S362	Female	45-49	RIOJA	Rest	19/09/1971	82	1.63	7	28	7	28	NA	0	NA	0	NA	0	NA	0	NA	0	7	28	5	20	1	4	NA	0	3	12	1	4	1	4	NA	0	3	12	3	12	2	8	NA	0	3	12	1	4
S363	Female	50-54	VALENCIANA	Mediterranean	30/05/1968	60	1.59	4	24	1	4	3	12	NA	2	NA	2	NA	2	NA	2	2	8	3	12	2	8	2	8	2	8	1	4	2	8	1	4	3	12	NA	3	1	4	NA	1	1	4	1	4
S364	Female	55-59	MADRID	Rest	13/04/1961	60	1.57	7	30	7	30	7	30	NA	0	NA	0	NA	0	NA	0	10	30	4	28	2	8	3	12	2	8	1	4	1	3	4	12	2	8	4	16	NA	2	NA	1	1	4	1	4
S365	Female	30-34	VALENCIANA	Mediterranean	03/07/1985	55	1.65	2	8	NA	2	NA	2	NA	1	NA	2	NA	1	NA	1	3	12	3	12	3	12	1	4	1	4	2	8	NA	2	2	8	3	12	NA	0	NA	0	NA	0	NA	0	NA	4
S366	Female	45-49	GALICIA	Rest	28/09/1972	58	1.69	5	20	3	12	NA	0	NA	0	NA	0	NA	0	NA	0	6	24	3	12	3	12	1	4	2	8	NA	2	NA	1	NA	6	5	20	NA	0	NA	4	NA	0	1	4	3	12
S367	Female	35-39	CANARIAS	Island	17/02/1980	65	1.56	14	56	2	8	4	16	NA	0	2	8	2	8	NA	0	2	8	1	4	4	16	3	12	2	8	1	4	1	4	3	12	NA	0	3	12	2	8	NA	0	2	8	NA	0
S368	Male	30-34	CASTILLA.LEON	Rest	02/03/1985	80	1.83	4	16	4	16	NA	0	NA	0	NA	0	NA	0	NA	0	10	30	1	3	2	7	5	20	1	3	1	2	NA	2	2	6	5	20	3	12	3	12	2	8	1	3	1	3
S369	Female	50-54	MADRID	Rest	09/12/1967	52	1.62	1	4	3	12	1	4	NA	0	NA	0	NA	0	NA	0	5	20	2	8	6	24	NA	0	4	16	NA	0	NA	0	6	24	1	4	2	8	NA	0	NA	0	3	12	1	4
S370	Male	30-34	VALENCIANA	Mediterranean	04/03/1986	78	1.8	2	10	1	3	1	3	NA	0	NA	0	1	2	NA	1	2	10	NA	0	7	30	2	8	2	8	2	10	1	5	3	11	6	24	NA	0	NA	0	NA	0	NA	0	2	8
S371	Female	45-49	CANTABRIA	Rest	03/12/1974	54	1.6	7	30	3	12	1	4	NA	0	5	20	NA	0	NA	0	4	16	3	12	2	8	4	16	2	8	1	4	1	4	1	4	4	20	2	8	3	12	1	4	1	4	2	8
S372	Female	50-54	MADRID	Rest	08/11/1965	65	1.65	7	30	NA	0	1	2	NA	0	1	2	1	2	NA	0	7	30	6	24	3	12	3	12	1	2	1	1	NA	0	1	1	1	4	4	16	NA	0	NA	0	4	16	1	1
S373	Female	40-44	NAVARRA	Rest	25/04/1978	50	1.62	NA	0	3	12	NA	1	NA	0	NA	0	NA	0	NA	0	3	12	1	3	NA	2	NA	4	3	15	1	3	NA	0	2	10	2	10	1	3	1	4	2	9	1	5	NA	3
S374	Male	65-70	MADRID	Rest	18/05/1952	66	1.68	NA	0	NA	2	2	8	NA	0	3	12	NA	0	NA	0	5	20	NA	4	NA	5	NA	1	NA	4	NA	0	NA	0	3	12	5	20	NA	2	NA	0	NA	0	NA	2	NA	4
S375	Female	30-34	MADRID	Rest	14/05/1989	62	1.73	14	56	4	16	NA	0	NA	0	NA	0	NA	0	NA	0	7	28	7	28	6	24	4	16	2	8	1	4	1	4	2	8	7	28	2	8	1	4	NA	0	2	8	2	8
S376	Female	25-29	MADRID	Rest	13/04/1993	50	1.57	7	30	3	10	2	6	1	5	1	5	1	4	1	3	4	20	1	7	2	10	3	13	3	12	2	10	2	12	2	12	2	11	5	15	4	14	2	17	1	10	1	10
S377	Male	40-44	MADRID	Rest	18/12/1975	69	1.71	4	16	7	28	2	8	NA	0	NA	0	NA	0	NA	0	6	24	3	12	3	12	2	8	2	8	2	8	2	8	2	8	6	24	2	8	1	4	1	4	1	4	3	12
S378	Male	35-39	ANDALUCIA	Mediterranean	21/07/1983	73	1.76	NA	0	NA	0	NA	0	NA	0	NA	0	NA	0	NA	0	9	36	6	24	2	8	NA	0	NA	0	NA	0	NA	0	7	28	NA	0	NA	0	NA	0	NA	0	7	28	7	28
S379	Female	40-44	CASTILLA.LEON	Rest	21/06/1975	85	1.78	7	28	4	16	1	4	NA	1	NA	1	NA	1	NA	1	4	16	1	4	4	16	2	8	2	8	1	4	1	4	1	4	5	20	3	12	2	8	NA	1	1	2	NA	3
S380	Female	18-24	MADRID	Rest	15/09/1994	61	1.65	5	20	3	12	NA	1	NA	1	2	8	NA	1	NA	1	1	4	1	4	1	4	2	8	2	8	2	8	2	8	2	8	2	8	1	4	2	8	1	4	3	12	1	4
S381	Male	55-59	BASQUE	Rest	06/06/1962	65	1.83	NA	15	NA	8	NA	8	NA	0	NA	0	NA	0	NA	0	NA	12	NA	5	NA	5	NA	3	NA	8	NA	5	NA	3	NA	3	NA	10	NA	8	NA	4	NA	1	NA	3	NA	5
S382	Female	60-64	MURCIA	Mediterranean	19/12/1957	56	1.7	7	30	3	9	7	28	NA	0	NA	0	NA	0	NA	0	7	30	3	12	NA	8	3	12	3	12	1	4	2	8	NA	2	6	24	1	4	1	4	NA	0	2	8	1	4
S383	Male	30-34	MADRID	Rest	25/03/1989	81	1.84	NA	2	3	12	NA	0	NA	0	3	12	NA	0	NA	0	2	8	1	4	2	8	NA	8	1	4	3	12	2	8	NA	0	7	28	2	8	NA	0	NA	2	1	4	1	4
S384	Male	55-59	MADRID	Rest	02/09/1960	92	1.87	3	12	3	12	NA	2	NA	0	NA	3	NA	0	NA	6	3	12	2	8	2	8	2	8	1	4	2	8	3	12	1	4	2	8	3	12	NA	3	NA	3	1	4	1	4
S385	Male	40-44	BASQUE	Rest	19/07/1975	86	1.72	6	24	3	12	NA	5	NA	0	3	12	NA	4	NA	4	NA	3	NA	5	NA	4	NA	6	NA	6	NA	6	NA	12	NA	7	2	8	1	4	2	8	NA	5	2	8	1	4
S386	Female	50-54	MADRID	Rest	05/03/1967	48	1.59	7	30	2	10	2	10	NA	0	NA	0	2	10	NA	3	3	12	NA	7	NA	6	NA	5	NA	10	NA	7	NA	7	NA	4	4	28	NA	0	NA	0	NA	0	NA	0	NA	7
S387	Female	30-34	MADRID	Rest	29/07/1987	55	1.66	4	16	4	16	NA	0	NA	0	NA	0	NA	0	NA	0	4	16	3	12	3	12	3	12	4	16	NA	0	3	12	5	20	5	20	NA	0	NA	0	NA	0	1	4	1	4
S388	Female	25-29	MADRID	Rest	10/06/1989	60	1.73	5	20	9	36	NA	0	NA	0	NA	0	NA	0	NA	0	7	28	3	12	2	8	4	16	3	12	NA	1	2	8	NA	1	2	8	3	12	1	4	NA	0	3	12	2	8
S389	Female	45-49	CANTABRIA	Rest	15/01/1972	59	1.63	7	30	3	12	NA	1	NA	0	NA	0	NA	0	NA	1	2	8	NA	3	2	8	5	20	2	8	NA	0	NA	1	2	8	6	24	NA	1	NA	0	NA	0	NA	0	3	12
S390	Male	40-44	ANDALUCIA	Mediterranean	01/11/1976	74	1.72	2	8	2	8	1	4	NA	2	NA	2	NA	0	NA	0	5	20	NA	3	NA	3	1	6	NA	2	1	4	1	4	5	20	2	8	1	4	NA	1	NA	2	NA	2	5	20
S391	Female	25-29	MADRID	Rest	21/10/1990	55	1.59	4	12	2	6	1	3	3	12	NA	0	NA	0	NA	0	5	15	5	15	3	9	1	3	3	9	2	6	2	6	1	3	3	9	2	6	2	6	NA	0	2	8	NA	6
S392	Male	60-64	MADRID	Rest	10/08/1954	67	1.78	7	30	NA	0	1	4	NA	0	4	16	1	4	NA	0	2	8	1	4	1	4	1	4	NA	2	NA	1	NA	1	NA	2	1	5	NA	3	NA	2	NA	1	NA	2	NA	2
S393	Female	40-44	ANDALUCIA	Mediterranean	16/06/1979	54	1.56	7	30	NA	0	NA	0	NA	2	NA	4	NA	0	NA	0	3	15	1	5	2	10	3	15	2	8	1	5	2	10	3	15	4	20	2	8	1	4	2	10	1	5	1	6
S394	Male	50-54	MADRID	Rest	17/05/1967	76	1.86	NA	0	6	24	4	16	NA	0	NA	0	NA	0	NA	0	6	24	4	16	6	24	2	8	4	16	2	8	2	8	5	20	2	8	1	4	NA	2	NA	0	1	4	1	4
S395	Male	60-64	CASTILLA.LEON	Rest	26/11/1958	64	1.68	7	30	7	30	3	15	NA	0	2	10	NA	0	NA	0	6	25	3	12	NA	0	3	12	3	12	1	4	1	4	1	4	2	8	NA	3	2	8	NA	2	1	4	1	4
S396	Female	40-44	ANDALUCIA	Mediterranean	27/04/1977	53	1.58	NA	0	NA	0	7	30	NA	0	NA	0	NA	0	NA	0	2	10	NA	3	NA	3	2	10	NA	0	1	4	1	4	NA	2	3	12	2	10	NA	0	NA	0	NA	2	1	4
S397	Female	30-34	BASQUE	Rest	06/10/1988	54	1.58	6	20	3	10	1	3	NA	0	1	4	1	4	NA	3	4	16	1	4	1	4	1	5	1	4	1	4	1	6	1	4	1	5	2	15	1	6	1	5	2	14	NA	3
S398	Female	35-39	NAVARRA	Rest	01/01/1982	61	1.69	3	12	7	30	2	12	NA	1	NA	0	NA	0	NA	0	7	25	2	10	2	8	2	7	1	5	2	7	2	7	1	3	1	6	1	4	1	5	1	4	1	5	1	5
S399	Male	55-59	MADRID	Rest	17/07/1963	84	1.73	7	30	1	5	NA	3	NA	0	5	22	NA	1	NA	2	3	10	6	25	5	20	3	10	3	12	3	12	4	15	2	8	2	10	4	16	1	5	1	5	1	4	2	10
S400	Female	25-29	MADRID	Rest	13/12/1992	68	1.77	7	28	5	20	2	8	NA	0	NA	0	NA	0	NA	0	5	20	5	20	4	16	2	8	5	20	NA	0	1	4	2	8	6	24	NA	0	NA	0	NA	0	NA	0	5	20
S401	Male	35-39	MADRID	Rest	08/06/1983	80	1.7	7	28	3	12	NA	0	NA	0	NA	0	NA	0	NA	0	NA	1	NA	0	NA	0	NA	14	NA	0	1	4	NA	0	5	20	3	12	3	12	1	4	NA	0	2	8	2	8
S402	Female	50-54	ARAGON	Rest	15/08/1967	76	1.67	7	28	NA	0	NA	0	NA	0	NA	0	NA	0	NA	0	7	28	4	16	2	8	1	4	3	12	NA	0	NA	1	NA	0	2	8	NA	1	NA	0	NA	0	NA	1	NA	0
S403	Female	18-24	CATALONIA	Mediterranean	17/08/1997	59	1.7	NA	0	3	12	1	4	NA	0	NA	2	NA	4	NA	1	12	48	2	8	4	16	NA	4	5	20	NA	3	NA	8	NA	8	NA	4	NA	0	NA	0	NA	0	NA	2	NA	2
S404	Male	50-54	MADRID	Rest	01/07/1967	86	1.8	NA	0	3	12	NA	0	NA	0	NA	0	NA	0	NA	2	2	8	1	4	1	4	1	4	1	4	1	4	NA	2	NA	3	3	12	1	4	1	4	1	4	1	4	NA	0
S405	Female	30-34	MADRID	Rest	12/11/1985	58	1.59	NA	0	NA	0	2	8	NA	0	NA	2	NA	0	NA	1	4	16	1	4	1	4	2	8	1	4	1	4	1	4	2	8	1	4	2	8	2	8	NA	2	2	8	1	4
S406	Male	30-34	MADRID	Rest	25/10/1985	86	1.82	3	12	2	8	1	4	NA	0	NA	0	NA	0	1	4	1	4	8	30	8	30	3	12	2	6	3	12	3	12	2	8	2	8	6	24	NA	0	NA	0	4	16	4	16
S407	Female	65-70	LAMANCHA	Rest	26/11/1953	57	1.67	7	28	1	4	NA	0	NA	0	7	28	NA	0	NA	0	7	28	NA	3	3	12	1	4	2	8	NA	3	NA	4	2	8	2	8	2	8	1	4	NA	3	2	8	1	4
S408	Female	18-24	CATALONIA	Mediterranean	28/11/1997	60	1.64	5	25	5	26	NA	1	NA	0	NA	1	NA	1	NA	0	6	24	6	24	2	8	NA	1	3	12	NA	0	NA	0	NA	0	8	30	2	8	NA	1	NA	1	1	4	2	8
S409	Male	50-54	NAVARRA	Rest	18/07/1966	60	1.69	NA	0	5	20	NA	2	NA	0	NA	0	NA	3	NA	0	4	16	4	16	NA	0	6	24	5	20	NA	0	NA	2	NA	0	7	28	NA	4	NA	6	NA	0	NA	0	NA	4
S410	Female	30-34	ANDALUCIA	Mediterranean	18/04/1987	56	1.64	7	30	4	15	4	11	NA	0	3	15	3	14	2	8	3	13	3	10	3	9	3	9	1	3	1	4	2	7	1	3	1	3	NA	0	1	2	1	2	1	3	1	2
S411	Male	55-59	MADRID	Rest	30/01/1960	86	1.81	7	28	7	28	5	20	NA	0	2	8	NA	0	NA	0	5	20	2	8	3	12	2	8	2	8	1	4	2	8	1	4	4	16	2	8	1	4	NA	2	1	4	2	8
S412	Male	30-34	MADRID	Rest	04/01/1985	63	1.75	NA	2	NA	3	NA	1	NA	0	NA	2	NA	0	NA	0	1	4	1	4	1	4	NA	2	NA	3	NA	3	5	20	NA	3	1	4	2	8	NA	3	1	4	NA	3	1	4
S413	Female	50-54	MADRID	Rest	16/08/1965	59	1.57	7	28	NA	0	NA	0	NA	0	NA	0	NA	0	NA	0	4	16	3	12	NA	0	NA	0	NA	0	NA	2	NA	0	NA	0	NA	3	6	24	NA	2	NA	0	NA	0	2	8
S414	Female	45-49	CATALONIA	Mediterranean	18/05/1971	67	1.66	7	30	5	20	5	20	1	2	NA	0	NA	0	NA	1	3	12	2	8	2	9	NA	2	NA	4	NA	4	NA	4	NA	3	3	15	NA	20	NA	5	NA	2	NA	4	NA	3
S415	Male	40-44	MADRID	Rest	04/09/1978	82	1.87	2	8	6	24	5	20	NA	0	NA	0	NA	0	NA	0	3	12	4	16	3	12	3	12	2	8	1	4	1	4	3	12	4	16	4	16	1	4	1	4	3	12	2	8
S416	Male	55-59	BASQUE	Rest	29/03/1962	73	1.72	7	28	7	28	NA	0	NA	0	NA	0	NA	0	NA	0	4	16	1	4	1	4	1	4	1	4	1	4	1	4	1	4	3	12	1	4	1	4	NA	0	2	8	1	4
S417	Male	50-54	CATALONIA	Mediterranean	04/11/1968	70	1.76	3	10	NA	0	7	30	NA	0	NA	0	NA	0	1	5	2	8	2	8	2	8	3	12	2	8	3	12	3	12	1	4	2	8	1	4	1	4	1	4	2	8	1	4
S418	Female	30-34	CASTILLA.LEON	Rest	17/08/1985	58	1.71	4	16	7	28	NA	10	NA	0	NA	0	NA	0	NA	2	4	16	NA	15	3	12	2	8	2	8	1	4	1	4	NA	10	4	16	1	4	2	8	1	4	NA	10	NA	5
S419	Female	60-64	CANARIAS	Island	28/10/1956	61	1.54	1	4	NA	0	NA	1	NA	0	NA	0	NA	0	NA	0	1	4	1	4	NA	0	10	30	10	30	1	4	NA	0	NA	0	4	16	NA	0	NA	0	1	4	NA	0	1	4
S420	Male	40-44	MADRID	Rest	29/06/1979	102	1.77	7	28	2	8	2	8	NA	0	NA	0	2	8	NA	0	4	16	NA	0	3	12	2	8	2	8	2	8	1	4	NA	0	1	4	6	24	1	4	1	4	1	4	1	4
S421	Female	60-64	CANARIAS	Island	14/09/1954	55	1.55	NA	0	NA	0	6	24	NA	0	NA	0	NA	0	NA	0	10	40	15	60	9	36	4	16	7	28	NA	0	NA	0	NA	0	2	8	1	4	1	4	NA	0	1	4	NA	0
S422	Female	35-39	CANARIAS	Island	08/08/1982	52	1.65	7	30	7	30	NA	0	NA	0	NA	0	NA	0	NA	0	30	30	4	16	5	20	7	28	2	8	NA	0	NA	0	30	30	1	4	1	4	1	4	NA	0	4	16	2	8
S423	Male	30-34	CANARIAS	Island	13/11/1985	70	1.84	NA	0	NA	0	NA	0	NA	0	NA	0	NA	0	NA	0	7	30	7	30	5	20	NA	0	NA	0	NA	0	NA	0	NA	0	NA	0	4	15	3	9	NA	0	3	9	2	8
S424	Female	45-49	CASTILLA.LEON	Rest	18/03/1972	69	1.61	NA	0	4	16	NA	0	NA	0	NA	0	NA	0	NA	0	7	30	NA	0	NA	0	NA	0	NA	0	NA	0	NA	0	NA	0	2	8	5	20	1	4	NA	0	2	8	3	12
S425	Female	55-59	LAMANCHA	Rest	27/03/1961	54	1.62	14	30	NA	0	NA	0	NA	0	NA	0	NA	0	NA	0	4	16	2	8	2	8	3	12	1	4	1	4	1	4	2	8	5	20	1	4	1	4	NA	0	1	4	1	4
S426	Male	60-64	BASQUE	Rest	02/12/1957	80	1.81	3	12	7	28	4	16	NA	0	NA	0	NA	0	NA	0	6	24	2	8	NA	0	1	4	2	8	1	4	1	4	NA	2	5	20	NA	2	NA	2	NA	2	NA	1	NA	3
S427	Female	25-29	CASTILLA.LEON	Rest	17/01/1994	57	1.69	NA	2	NA	0	NA	0	NA	0	NA	0	NA	0	NA	0	NA	3	NA	4	5	20	NA	3	5	20	NA	2	1	4	NA	2	NA	3	NA	0	NA	0	NA	0	NA	0	NA	0
S428	Female	60-64	VALENCIANA	Mediterranean	25/02/1959	72	1.6	7	30	7	30	NA	2	NA	0	NA	0	NA	0	3	10	6	24	2	8	2	8	3	12	2	8	1	4	1	4	2	9	3	12	1	4	2	8	1	4	1	5	1	4
S429	Male	25-29	BASQUE	Rest	28/10/1992	68	1.71	7	30	4	16	2	8	NA	0	NA	0	NA	0	1	4	4	16	NA	0	2	8	3	12	1	4	4	16	5	18	1	4	3	12	4	12	5	18	1	5	1	5	2	7
S430	Male	50-54	MADRID	Rest	07/03/1966	105	1.78	NA	0	NA	0	1	3	NA	0	NA	0	1	3	1	4	3	12	3	14	3	14	3	12	1	4	1	4	1	4	2	8	2	8	2	10	1	4	1	8	1	4	1	4
S431	Male	40-44	MADRID	Rest	23/08/1976	68	1.8	3	12	5	20	NA	1	3	12	NA	1	NA	0	NA	2	5	20	2	8	2	8	1	4	2	8	1	4	1	4	2	8	3	12	2	8	NA	2	NA	0	NA	2	3	12
S432	Male	18-24	VALENCIANA	Mediterranean	23/12/1996	64	1.65	1	4	4	15	7	25	NA	0	NA	0	NA	0	NA	0	3	15	3	15	4	18	NA	2	1	9	2	6	NA	5	1	11	3	15	3	10	1	8	NA	3	NA	3	1	4
S433	Female	45-49	VALENCIANA	Mediterranean	20/11/1971	55	1.53	NA	0	NA	1	NA	1	NA	0	NA	5	NA	5	NA	5	6	20	1	4	7	30	3	12	NA	0	3	10	3	10	2	8	2	8	2	8	1	2	2	8	3	12	1	3
S434	Male	18-24	VALENCIANA	Mediterranean	06/02/1995	65	NA	7	30	2	10	1	8	7	30	6	20	6	22	1	4	3	12	NA	2	NA	2	NA	8	2	15	2	15	2	10	1	4	1	4	4	23	1	4	1	4	1	4	1	3
S435	Female	65-70	ANDALUCIA	Mediterranean	12/12/1949	54	1.5	7	24	NA	0	1	4	NA	0	7	24	1	3	7	24	2	8	5	20	4	16	4	16	3	12	2	8	2	8	2	8	3	14	2	8	1	4	NA	0	1	4	1	4
S436	Male	35-39	VALENCIANA	Mediterranean	20/11/1981	100	1.78	10	40	7	28	1	4	NA	0	NA	0	NA	0	NA	0	4	16	1	4	1	4	3	12	1	4	2	8	1	4	1	4	1	4	2	8	2	8	1	4	2	8	NA	0
S437	Female	50-54	VALENCIANA	Mediterranean	15/10/1966	66	1.67	10	40	10	40	1	4	NA	1	NA	1	NA	0	NA	1	5	20	6	24	6	24	NA	0	4	16	2	8	1	4	3	12	4	16	NA	0	NA	0	NA	0	3	12	3	12
S438	Male	18-24	VALENCIANA	Mediterranean	23/05/1995	60	1.74	7	18	6	24	4	16	5	20	NA	0	NA	0	NA	0	6	24	NA	0	4	16	NA	0	1	4	1	4	4	16	1	4	2	8	1	4	NA	2	2	8	NA	1	2	8
S439	Male	18-24	VALENCIANA	Mediterranean	08/10/1996	71	1.85	NA	0	NA	0	NA	3	1	4	2	8	1	8	NA	0	1	4	1	4	1	4	1	4	2	8	2	8	2	8	2	8	3	12	4	16	1	4	1	4	NA	0	NA	0
S440	Male	18-24	VALENCIANA	Mediterranean	09/11/1995	77	1.88	7	30	NA	0	1	4	NA	1	NA	0	NA	0	NA	0	1	4	NA	1	2	6	2	6	1	3	3	7	2	5	1	4	3	9	4	10	1	4	1	4	NA	0	1	4
S441	Male	18-24	VALENCIANA	Mediterranean	02/09/1995	65	1.7	7	30	3	10	2	5	NA	3	NA	3	NA	0	NA	2	1	5	NA	2	2	8	2	10	2	10	2	10	2	10	3	12	2	10	1	4	1	4	1	3	1	2	2	8
S442	Female	40-44	VALENCIANA	Mediterranean	08/11/1978	56	1.71	NA	0	NA	3	NA	0	NA	0	NA	0	NA	0	NA	0	7	28	3	12	1	4	2	8	4	16	3	12	1	4	2	8	4	16	1	4	NA	0	NA	0	1	4	2	8
S443	Female	18-24	VALENCIANA	Mediterranean	01/08/1995	54	1.64	NA	2	7	28	2	8	NA	0	NA	0	NA	0	NA	0	5	20	1	4	5	20	3	12	3	12	1	4	2	8	1	4	3	12	2	8	1	4	1	4	1	4	2	8
S444	Male	55-59	MURCIA	Mediterranean	10/06/1959	77	1.78	7	28	2	8	2	8	NA	0	NA	3	1	4	NA	0	6	24	1	4	1	4	NA	0	3	12	1	4	NA	3	2	8	3	12	NA	0	2	8	1	4	NA	0	2	8
S445	Female	25-29	MADRID	Rest	26/01/1994	58	1.7	NA	7	7	28	NA	0	NA	0	NA	0	NA	0	NA	0	7	28	7	28	7	28	3	12	4	16	1	4	NA	0	2	8	5	20	NA	0	1	4	NA	0	2	8	1	4
S446	Male	40-44	MADRID	Rest	15/07/1975	85	1.8	7	28	1	4	1	4	NA	0	NA	0	NA	0	NA	0	4	16	4	16	2	8	1	4	1	4	1	4	1	4	1	4	2	8	2	8	1	4	1	4	2	8	2	8
S447	Female	35-39	MADRID	Rest	26/08/1982	50	1.6	5	20	2	5	NA	2	NA	0	NA	2	NA	0	NA	0	5	22	2	10	2	10	3	15	2	8	1	6	1	6	5	20	4	20	4	20	2	10	1	5	3	12	1	6
S448	Female	50-54	MADRID	Rest	23/11/1966	56	1.64	7	28	1	4	NA	1	NA	0	NA	0	NA	1	NA	0	4	16	4	16	1	4	2	8	1	4	1	4	NA	0	NA	0	3	12	4	16	2	8	1	4	1	4	2	8
S449	Male	55-59	MADRID	Rest	05/05/1963	74	1.75	7	30	NA	0	NA	0	NA	0	4	16	NA	0	NA	0	5	20	1	4	1	4	2	8	1	4	1	4	2	8	NA	0	1	4	1	4	NA	0	NA	0	NA	2	1	4
S450	Male	40-44	MADRID	Rest	26/04/1977	70	1.82	7	28	5	20	3	12	NA	0	NA	0	NA	0	2	8	7	28	1	4	3	12	2	8	1	4	2	8	1	4	1	4	5	20	3	12	2	8	NA	0	1	4	3	12
S451	Male	45-49	ANDALUCIA	Mediterranean	27/10/1970	76	1.79	7	28	10	40	4	16	NA	0	NA	0	NA	0	NA	0	5	20	5	20	5	20	NA	0	1	4	NA	0	NA	0	NA	0	4	16	1	4	NA	0	NA	0	NA	0	3	12
S452	Male	60-64	CATALONIA	Mediterranean	28/01/1955	75	1.73	7	30	1	4	1	4	NA	0	NA	0	NA	0	NA	0	7	30	3	21	3	21	3	21	3	21	NA	0	1	4	1	4	1	4	1	4	NA	2	NA	0	NA	2	NA	1
S453	Male	60-64	MADRID	Rest	22/12/1957	113	1.85	7	28	6	24	4	16	NA	0	NA	0	NA	0	NA	0	3	12	1	4	2	8	1	4	2	8	2	8	1	4	1	4	2	8	2	8	1	4	NA	2	1	4	1	4
S454	Male	40-44	CASTILLA.LEON	Rest	31/12/1975	73	1.74	7	30	1	5	2	15	NA	0	NA	0	5	24	1	4	4	16	2	8	1	4	2	8	2	8	3	12	3	12	1	4	4	16	3	12	3	12	1	4	2	8	1	4
S455	Male	35-39	CATALONIA	Mediterranean	24/08/1981	70	1.7	NA	0	NA	8	NA	30	NA	0	NA	0	NA	0	NA	0	NA	30	NA	0	NA	0	NA	6	NA	0	NA	2	NA	0	NA	0	7	30	2	6	1	5	2	8	NA	0	3	10
S456	Male	25-29	ANDALUCIA	Mediterranean	08/04/1990	78	1.79	7	28	7	28	1	4	NA	0	10	40	NA	0	NA	0	3	12	1	4	2	8	2	8	2	8	NA	0	1	4	NA	0	5	20	1	4	1	4	1	4	1	4	2	8
S457	Male	40-44	VALENCIANA	Mediterranean	01/06/1975	91	1.74	NA	0	2	8	1	4	NA	0	NA	0	NA	2	NA	0	NA	1	NA	0	NA	0	5	20	1	4	1	4	1	4	1	4	2	8	NA	1	NA	0	NA	1	1	4	NA	0
S458	Female	30-34	MADRID	Rest	04/03/1989	75	1.63	NA	0	4	16	NA	2	1	4	1	4	1	4	NA	0	NA	3	1	4	1	4	NA	1	2	8	1	4	2	8	NA	2	NA	3	2	8	1	4	1	4	1	4	2	8
S459	Female	50-54	BASQUE	Rest	22/10/1968	55	1.65	7	30	2	15	NA	0	NA	0	NA	0	NA	0	NA	0	3	10	7	30	3	10	NA	0	3	10	NA	0	NA	0	NA	0	7	30	4	7	NA	0	NA	0	2	15	2	15
S460	Female	55-59	CATALONIA	Mediterranean	20/11/1963	72	1.58	2	8	NA	8	4	16	NA	0	NA	0	NA	4	NA	1	5	23	NA	1	NA	7	NA	1	1	4	1	4	NA	6	NA	5	NA	10	NA	9	NA	10	NA	9	NA	5	NA	5
S461	Female	35-39	ANDALUCIA	Mediterranean	06/02/1984	69	1.78	7	30	4	20	2	5	3	10	2	8	NA	0	NA	1	2	8	NA	0	NA	0	2	8	2	8	NA	0	2	8	NA	0	2	7	3	12	2	8	NA	2	NA	5	NA	1
S462	Female	45-49	ASTURIAS	Rest	06/03/1971	59	1.67	7	28	7	28	NA	0	NA	0	NA	0	NA	0	NA	0	7	28	NA	0	1	4	NA	0	1	4	NA	0	NA	0	NA	0	3	12	4	16	1	4	NA	0	1	4	3	12
S463	Female	45-49	VALENCIANA	Mediterranean	12/01/1970	64	1.63	NA	0	1	4	2	8	NA	0	NA	0	NA	0	2	8	5	20	4	16	4	16	3	12	2	8	2	8	3	12	2	8	3	12	3	12	3	12	2	8	1	4	2	8
S464	Female	45-49	MADRID	Rest	09/04/1971	54	1.61	14	30	2	4	7	30	NA	0	NA	0	1	4	7	20	4	25	2	10	1	5	5	10	1	4	1	4	2	8	2	5	2	8	3	12	1	4	1	4	1	4	1	4
S465	Female	18-24	VALENCIANA	Mediterranean	12/01/1995	65	1.72	NA	0	1	4	NA	0	1	4	NA	1	NA	0	NA	1	2	8	NA	0	3	12	4	16	2	8	1	4	3	12	1	4	4	16	2	8	NA	0	1	4	2	8	1	4
S466	Female	45-49	ASTURIAS	Rest	04/09/1971	60	1.65	7	28	4	16	4	16	1	4	2	8	1	4	1	4	3	12	2	8	3	12	1	4	3	12	3	12	1	4	1	4	3	12	NA	2	NA	2	NA	1	1	4	2	8
S467	Male	40-44	ANDALUCIA	Mediterranean	17/02/1979	74	1.7	7	28	7	28	1	4	NA	0	NA	0	NA	0	NA	0	3	12	1	4	NA	2	4	16	2	8	2	8	2	8	1	4	1	4	2	8	NA	2	1	4	1	4	NA	2
S468	Male	25-29	CASTILLA.LEON	Rest	15/05/1992	65	1.64	12	30	3	12	1	3	5	20	NA	3	NA	0	NA	2	3	10	1	3	3	14	NA	3	2	2	1	2	1	2	NA	2	2	14	3	15	1	2	NA	2	1	6	1	4
S469	Male	30-34	ASTURIAS	Rest	14/12/1987	72	1.8	7	28	4	16	NA	0	NA	0	NA	0	3	12	NA	2	3	12	NA	3	NA	5	4	16	3	12	1	4	NA	2	2	8	1	4	3	12	NA	4	NA	3	1	4	2	8
S470	Female	45-49	CASTILLA.LEON	Rest	25/11/1973	64	1.7	21	84	7	28	1	4	NA	0	NA	0	NA	0	NA	0	7	28	7	28	7	28	NA	0	2	8	1	4	1	4	1	4	2	8	2	8	1	4	NA	0	2	8	2	8
S471	Female	40-44	VALENCIANA	Mediterranean	02/01/1979	54	1.67	5	20	NA	0	NA	0	4	16	NA	0	NA	0	NA	0	4	16	2	8	4	16	2	8	2	8	1	4	1	4	3	12	2	8	2	8	NA	0	NA	0	1	4	NA	0
S472	Female	40-44	CATALONIA	Mediterranean	27/01/1976	62	1.6	NA	0	NA	0	1	4	NA	0	NA	0	NA	0	NA	0	3	14	4	18	3	14	2	10	3	14	1	5	1	2	5	25	3	14	3	14	1	3	NA	0	2	10	3	14
S473	Male	25-29	MADRID	Rest	08/07/1989	73	1.7	4	16	4	12	NA	0	NA	0	2	6	NA	0	NA	0	3	15	4	16	5	20	5	20	3	12	4	16	4	16	4	16	3	11	5	20	4	16	2	10	3	12	3	12
S474	Female	35-39	EXTREMADURA	Rest	13/08/1982	78	1.65	7	30	2	7	1	2	NA	0	NA	2	NA	0	NA	0	4	20	2	12	5	20	1	3	3	10	2	8	1	5	1	6	4	16	3	12	2	8	2	6	4	15	3	12
S475	Female	35-39	ASTURIAS	Rest	27/07/1982	76	1.6	1	4	7	30	NA	0	NA	0	NA	0	NA	0	NA	0	7	30	7	30	7	30	NA	0	NA	0	NA	0	NA	0	2	10	3	12	2	10	NA	0	NA	0	2	20	3	8
S476	Female	35-39	MADRID	Rest	30/03/1983	56	1.72	12	48	4	16	NA	2	NA	0	NA	0	NA	0	NA	1	5	20	1	4	10	40	NA	2	3	12	1	4	1	4	4	16	4	16	2	8	1	4	NA	1	3	12	2	8
S477	Female	25-29	MADRID	Rest	03/07/1991	57	1.63	3	12	3	12	NA	0	2	8	NA	0	NA	0	NA	0	3	12	2	8	2	8	2	8	1	4	1	4	1	4	1	4	2	8	3	12	1	4	1	4	1	4	1	4
S478	Female	55-59	ARAGON	Rest	15/01/1962	80	1.69	1	4	6	24	3	12	NA	0	1	4	NA	0	NA	1	7	28	4	16	3	12	1	4	1	4	2	8	1	4	1	4	2	8	2	8	7	28	1	4	1	4	1	4
S479	Female	35-39	LAMANCHA	Rest	12/12/1981	50	1.65	NA	0	4	15	NA	0	2	4	NA	0	NA	0	NA	0	6	24	5	21	5	18	4	16	2	8	4	16	2	8	3	12	10	30	3	12	1	4	NA	0	1	4	1	4
S480	Female	45-49	VALENCIANA	Mediterranean	20/05/1971	61	1.6	1	5	7	28	1	4	NA	0	NA	0	NA	0	NA	0	7	28	NA	0	1	4	NA	0	1	4	NA	0	3	12	NA	0	1	4	1	4	1	4	NA	0	1	4	1	4
S481	Female	40-44	MADRID	Rest	18/07/1976	70	1.67	NA	1	2	8	NA	2	NA	0	NA	0	NA	1	NA	0	5	20	2	8	3	12	1	4	NA	1	NA	2	NA	0	5	20	1	4	1	4	NA	0	NA	0	4	16	1	4
S482	Female	40-44	ANDALUCIA	Mediterranean	18/01/1976	55	1.65	NA	0	4	16	NA	0	NA	0	NA	0	NA	2	NA	0	7	28	5	20	3	12	NA	0	1	4	NA	0	NA	0	2	8	5	20	NA	0	NA	0	2	8	NA	0	2	8
S483	Female	55-59	CASTILLA.LEON	Rest	05/04/1961	63	1.6	NA	0	NA	0	NA	0	NA	0	NA	0	NA	0	NA	0	3	12	1	4	NA	0	5	20	2	2	1	4	NA	0	4	16	2	8	2	8	4	16	NA	0	1	4	4	16
S484	Female	40-44	MADRID	Rest	27/09/1976	76	1.72	7	30	5	20	NA	2	NA	0	7	25	1	3	NA	2	7	30	2	5	1	5	1	4	1	4	1	4	1	4	1	3	1	4	5	20	1	5	1	3	1	5	NA	2
S485	Female	35-39	ASTURIAS	Rest	12/03/1980	55	1.65	7	28	5	20	NA	3	NA	0	NA	1	NA	1	NA	0	7	28	2	8	2	8	1	4	2	8	2	8	1	4	NA	0	3	12	2	8	1	4	NA	0	2	8	NA	0
S486	Female	50-54	CATALONIA	Mediterranean	21/07/1965	64	1.59	NA	0	NA	0	4	16	3	12	5	20	NA	0	NA	0	6	24	4	16	5	20	4	16	6	24	3	12	3	12	5	20	3	12	NA	0	2	8	1	4	NA	0	3	12
S487	Female	50-54	CATALONIA	Mediterranean	29/08/1964	57	1.67	1	1	7	28	1	1	1	7	NA	1	1	1	1	1	14	30	7	28	3	12	3	12	2	8	1	4	1	4	3	12	4	25	2	8	3	12	1	4	5	20	2	8
S488	Male	35-39	MADRID	Rest	19/05/1982	78	1.76	1	4	2	6	1	4	1	4	1	4	1	4	3	4	4	16	3	12	3	12	3	12	3	12	2	8	2	8	3	12	2	8	2	8	2	8	2	8	2	8	2	8
S489	Female	45-49	CATALONIA	Mediterranean	25/12/1972	51	1.65	NA	0	7	30	NA	0	NA	0	NA	0	3	12	NA	0	7	30	5	20	5	20	2	8	4	15	2	6	2	6	2	8	4	16	5	20	1	3	1	2	5	25	4	20
S490	Female	35-39	EXTREMADURA	Rest	26/11/1981	57	1.68	7	28	2	8	2	8	NA	0	NA	0	NA	2	NA	0	5	20	2	8	4	16	NA	3	NA	5	1	4	NA	0	3	12	3	12	1	4	NA	2	NA	0	NA	0	NA	0
S491	Male	35-39	ASTURIAS	Rest	23/05/1982	77	1.85	7	28	3	12	NA	0	NA	0	2	8	NA	0	NA	0	7	28	3	12	5	20	3	12	3	12	2	8	2	8	2	8	2	8	3	12	2	8	1	4	NA	0	2	8
S492	Male	40-44	MADRID	Rest	03/01/1979	90	1.85	7	30	6	25	1	4	NA	0	NA	0	NA	0	NA	0	7	30	3	15	3	15	1	6	1	6	2	10	1	4	3	15	2	10	3	15	2	8	1	4	1	4	1	4
S493	Female	60-64	CATALONIA	Mediterranean	13/08/1958	64	1.67	2	8	NA	3	2	8	NA	0	1	4	NA	4	NA	0	9	36	4	16	3	12	3	12	2	8	1	4	1	4	NA	0	3	12	NA	2	NA	0	NA	0	2	8	2	8
S494	Female	25-29	CASTILLA.LEON	Rest	16/01/1990	57	1.72	14	56	1	4	1	4	NA	0	1	4	1	4	1	4	3	12	2	8	2	8	3	12	5	20	3	12	4	16	2	8	3	12	4	16	2	8	2	8	1	4	1	4
S495	Male	30-34	CASTILLA.LEON	Rest	09/01/1987	84	1.8	7	30	2	8	NA	0	NA	0	1	4	NA	0	NA	2	2	8	2	8	2	8	1	4	1	5	2	8	2	8	1	10	3	12	1	4	1	4	2	8	2	8	2	8
S496	Female	40-44	ASTURIAS	Rest	12/03/1977	58	1.68	14	56	14	56	NA	0	NA	0	14	56	NA	0	NA	0	3	12	NA	0	3	12	NA	0	3	12	2	8	2	8	NA	0	1	4	2	8	1	4	NA	0	NA	0	2	8
S497	Male	55-59	CATALONIA	Mediterranean	25/02/1962	93	1.79	NA	0	2	8	7	28	NA	0	NA	0	NA	0	NA	0	7	28	NA	0	NA	3	4	16	1	4	2	8	1	4	NA	2	3	12	2	8	4	16	2	8	NA	3	NA	3
S498	Male	45-49	MADRID	Rest	06/06/1973	70	1.78	7	30	4	15	NA	0	NA	0	3	12	NA	0	NA	0	5	20	NA	0	3	12	1	3	1	4	1	4	3	14	2	8	3	12	4	16	4	16	1	4	NA	0	4	16
S499	Male	25-29	MADRID	Rest	31/10/1989	63	1.73	3	12	NA	0	7	18	4	16	NA	5	NA	3	NA	3	1	4	2	8	1	20	4	7	2	10	NA	3	2	6	2	7	5	7	1	4	1	5	2	12	1	7	1	7
S500	Male	40-44	BALEARES	Island	11/05/1976	76	1.81	7	30	NA	0	NA	0	NA	0	NA	0	NA	0	NA	0	1	4	1	4	1	4	2	8	1	4	1	4	1	4	1	4	2	8	2	8	1	4	1	4	1	4	1	2
S501	Male	50-54	CATALONIA	Mediterranean	06/03/1969	84	1.84	14	30	10	30	1	4	NA	0	5	10	NA	0	NA	0	7	30	4	20	2	6	4	12	3	14	2	13	1	4	8	16	4	20	2	6	1	4	1	3	1	4	1	4
S502	Female	35-39	ANDALUCIA	Mediterranean	23/09/1981	72	1.62	NA	0	NA	0	NA	3	NA	0	NA	0	NA	0	NA	0	2	8	1	4	1	4	NA	0	2	8	1	4	1	4	1	4	1	4	2	8	1	4	1	4	1	4	1	4
S503	Female	55-59	CATALONIA	Mediterranean	19/11/1962	92	1.7	NA	0	4	16	7	28	NA	0	NA	0	NA	0	NA	0	7	28	4	16	3	12	1	4	1	4	NA	2	NA	1	NA	5	5	20	3	12	1	4	NA	0	NA	0	1	4
S504	Male	35-39	MADRID	Rest	09/08/1979	94	1.78	7	30	6	24	NA	0	NA	0	4	16	NA	0	NA	0	7	30	2	8	4	16	NA	0	2	8	1	4	1	4	NA	0	3	12	4	16	1	4	NA	0	2	8	1	4
S505	Female	35-39	MADRID	Rest	15/05/1981	56	1.6	NA	0	NA	0	2	8	NA	0	NA	0	NA	0	NA	0	7	28	3	12	NA	0	NA	0	1	4	NA	0	NA	0	4	16	5	20	7	28	NA	2	NA	2	5	20	3	12
S506	Female	25-29	CATALONIA	Mediterranean	06/11/1991	76	1.81	7	30	4	16	4	15	NA	0	1	4	1	4	NA	0	4	16	NA	0	7	30	NA	0	2	6	2	6	2	6	NA	0	2	6	4	16	NA	0	NA	0	1	2	2	4
S507	Female	50-54	BALEARES	Island	26/02/1969	79	1.58	NA	2	NA	1	NA	4	NA	0	NA	4	NA	0	NA	0	3	12	NA	1	NA	2	2	8	1	4	2	8	2	8	1	4	1	4	3	12	1	4	1	4	NA	4	NA	0
S508	Female	45-49	CASTILLA.LEON	Rest	04/07/1971	59	1.65	NA	0	NA	30	NA	0	NA	0	NA	1	NA	6	NA	0	NA	30	NA	7	NA	5	NA	5	NA	15	NA	10	NA	12	NA	6	NA	26	NA	4	NA	8	NA	5	NA	15	NA	5
S509	Female	40-44	MADRID	Rest	28/09/1976	70	1.76	NA	5	6	24	NA	0	NA	0	NA	0	NA	0	NA	0	7	28	4	16	2	8	NA	2	NA	2	NA	2	NA	0	2	8	7	28	5	20	3	12	2	8	NA	3	2	8
S510	Female	50-54	BASQUE	Rest	05/10/1967	68	1.64	7	30	5	20	NA	0	NA	0	NA	0	NA	0	NA	0	7	30	4	12	7	30	3	9	4	12	1	4	1	4	3	12	5	15	3	12	3	12	1	4	1	4	2	8
S511	Female	35-39	CATALONIA	Mediterranean	24/12/1979	59	1.73	7	30	2	8	NA	0	NA	0	NA	0	NA	0	1	4	7	30	3	12	4	16	2	8	5	20	1	4	2	8	2	8	7	28	NA	0	NA	0	1	3	1	4	1	4
S512	Female	50-54	BASQUE	Rest	19/01/1965	53	1.68	NA	1	5	20	1	4	NA	0	NA	0	NA	0	NA	0	7	28	3	12	3	12	1	4	3	12	1	4	1	4	4	16	2	8	NA	0	NA	0	NA	0	1	4	1	4
S513	Female	40-44	VALENCIANA	Mediterranean	05/02/1976	55	1.55	NA	0	3	12	NA	0	NA	0	NA	0	NA	0	NA	0	4	15	2	4	1	1	1	1	2	6	1	3	NA	0	1	2	4	12	2	9	1	3	NA	0	1	1	NA	0
S514	Female	40-44	CATALONIA	Mediterranean	14/10/1975	63	1.61	NA	0	NA	0	NA	0	NA	0	NA	0	NA	0	NA	0	7	30	2	6	3	9	NA	0	NA	0	NA	2	NA	0	NA	0	7	30	6	26	NA	0	NA	0	NA	0	NA	0
S515	Female	55-59	MURCIA	Mediterranean	31/01/1962	59	1.65	7	28	NA	0	NA	0	NA	0	NA	0	NA	0	NA	1	3	12	5	20	NA	2	NA	4	1	4	NA	3	NA	3	NA	0	NA	6	NA	3	NA	0	NA	0	NA	4	NA	4
S516	Male	40-44	LAMANCHA	Rest	29/11/1976	90	1.79	7	28	NA	4	NA	3	NA	0	NA	3	5	20	2	8	NA	6	NA	4	NA	4	NA	4	NA	3	NA	2	NA	2	NA	5	2	8	1	4	2	8	2	8	1	4	1	4
S517	Female	35-39	ANDALUCIA	Mediterranean	13/06/1981	62	1.6	7	30	4	16	NA	2	NA	0	NA	0	NA	2	NA	2	5	20	2	8	1	4	1	4	3	12	2	8	2	8	3	12	3	12	3	12	1	4	NA	2	1	4	1	4
S518	Female	35-39	ASTURIAS	Rest	04/04/1983	59	1.56	7	28	4	16	NA	1	NA	2	1	4	NA	0	NA	1	2	8	2	8	5	20	1	4	1	4	NA	2	NA	2	NA	4	2	8	2	8	1	4	NA	2	NA	4	NA	2
S519	Female	40-44	ASTURIAS	Rest	26/09/1977	52	1.63	NA	0	10	40	NA	2	NA	0	NA	0	NA	0	NA	2	NA	4	NA	4	NA	4	5	20	3	12	3	12	1	4	NA	0	2	8	3	12	1	4	2	8	3	12	1	4
S520	Male	45-49	VALENCIANA	Mediterranean	28/02/1973	81	1.83	2	4	NA	0	2	8	1	2	1	2	1	3	1	4	3	12	1	4	1	4	1	4	1	2	1	4	1	4	1	4	1	4	2	6	1	4	1	4	1	4	1	4
S521	Female	30-34	ASTURIAS	Rest	30/12/1985	55	1.74	7	28	7	28	NA	3	NA	0	NA	0	NA	1	NA	1	4	16	1	4	3	12	3	12	3	12	2	8	1	4	1	4	2	8	2	8	NA	3	NA	2	1	4	1	4
S522	Male	40-44	MADRID	Rest	28/06/1979	94	1.8	5	20	1	4	7	30	NA	0	NA	0	1	4	NA	0	7	27	1	4	4	16	2	14	1	4	2	8	3	12	5	20	3	12	4	16	2	8	3	12	2	8	1	4
S523	Male	40-44	ASTURIAS	Rest	02/05/1975	95	1.83	NA	30	NA	25	NA	25	NA	0	NA	20	NA	5	NA	5	NA	12	NA	5	NA	3	NA	25	NA	8	NA	7	NA	12	NA	3	NA	23	NA	12	NA	8	NA	3	NA	6	NA	5
S524	Male	45-49	ANDALUCIA	Mediterranean	30/09/1970	87	1.82	10	30	2	10	3	15	NA	0	NA	2	NA	4	NA	4	5	25	NA	4	2	12	3	20	2	10	2	10	2	10	2	10	3	15	2	10	1	8	NA	3	1	8	2	10
S525	Female	65-70	ASTURIAS	Rest	14/02/1954	55	1.56	NA	4	5	20	5	16	NA	0	2	8	NA	0	NA	0	7	30	2	6	5	15	5	19	4	18	1	4	1	2	2	6	4	4	2	8	2	8	NA	3	3	12	1	3
S526	Female	35-39	CEUTA	Rest	12/01/1982	55	1.64	1	4	NA	0	NA	0	NA	0	NA	0	NA	0	NA	0	5	20	6	24	6	24	NA	0	3	12	2	8	1	4	5	20	1	4	1	4	NA	0	NA	0	3	12	1	4
S527	Female	35-39	ANDALUCIA	Mediterranean	06/11/1982	52	1.6	7	28	5	19	3	9	NA	0	NA	0	NA	0	NA	0	2	8	1	1	1	1	1	4	1	4	1	4	1	4	1	5	1	4	1	4	1	4	1	2	1	2	2	4
S528	Male	45-49	MADRID	Rest	10/01/1972	69	1.75	7	1	5	20	1	1	1	1	5	1	1	1	1	4	3	1	1	1	3	1	3	1	2	1	3	1	2	1	1	1	1	1	1	1	1	1	1	1	1	1	3	1
[truncated: 44 more columns]
