# Supplementary material for: The Spanish gut microbiome reveals links between microorganisms and Mediterranean diet
Source: Sci Rep. 2021 Nov 10;11:21602. doi: 10.1038/s41598-021-01002-1 (PMC8580991; doi:10.1038/s41598-021-01002-1)
Supplement: Supplementary file 5 — Supplementary Table 3. [file 41598_2021_1002_MOESM5_ESM.xlsx]

## Sheet: Observed-Richness-byArea
Supplementary Table 3. Alpha diversity (richness) comparisons between three main regions of Spain. FDR-adjusted p-values resulting from applying a pairwise Wilcoxon rank-sum test are shown.
	Island	Mediterranean
While negative values mean that the taxon is overrepresented in individuals from islands.	0.13	-
Rest of mainland Spain	0.085	0.13

## Sheet: Observed-Richness-byRegion
Supplementary Table 3. Alpha diversity (richness) comparisons between every individual region of Spain, excluding Ceuta and Melilla. FDR-adjusted p-values resulting from applying a pairwise Wilcoxon rank-sum test are shown.
	ANDALUSIA	ARAGON	ASTURIAS	BALEARIC ISLANDS	BASQUE COUNTRY	CANARY ISLANDS	CANTABRIA	CASTILLA Y LEON	CATALONIA	EXTREMADURA	GALICIA	CASTILLA-LA MANCHA	MADRID	MURCIA	NAVARRA	LA RIOJA
ARAGON	0.944318	-	-	-	-	-	-	-	-	-	-	-	-	-	-	-
ASTURIAS	0.944318	0.965734	-	-	-	-	-	-	-	-	-	-	-	-	-	-
BALEARIC ISLANDS	0.518031	0.518031	0.518031	-	-	-	-	-	-	-	-	-	-	-	-	-
BASQUE COUNTRY	0.728515	0.944318	0.944318	0.392467	-	-	-	-	-	-	-	-	-	-	-	-
CANARY ISLANDS	0.944318	0.965734	0.990109	0.5695	0.944318	-	-	-	-	-	-	-	-	-	-	-
CANTABRIA	0.88756	0.944318	0.965734	0.5695	0.965734	0.944318	-	-	-	-	-	-	-	-	-	-
CASTILLA Y LEON	0.965734	0.965734	0.965734	0.518031	0.88756	0.965734	0.944318	-	-	-	-	-	-	-	-	-
CATALONIA	0.266027	0.944318	0.913846	0.161172	0.965734	0.828389	1	0.655562	-	-	-	-	-	-	-	-
EXTREMADURA	0.965734	0.944318	0.944318	0.728515	0.828226	0.960645	0.944318	0.965734	0.759379	-	-	-	-	-	-	-
GALICIA	0.944318	0.965734	0.965734	0.518031	0.944318	0.965734	0.944318	0.960645	0.828226	0.944318	-	-	-	-	-	-
CASTILLA-LA MANCHA	0.828226	0.965734	0.944318	0.472616	0.960645	0.944318	0.944318	0.944318	0.944318	0.944318	0.960645	-	-	-	-	-
MADRID	0.161172	0.867759	0.828226	0.161172	0.944318	0.759379	0.960645	0.518031	0.944318	0.72771	0.72771	0.944318	-	-	-	-
MURCIA	0.965734	0.944318	0.944318	0.72771	0.862291	0.944318	0.944318	0.965734	0.72771	0.965734	0.944318	0.944318	0.565434	-	-	-
NAVARRA	0.451636	0.828226	0.518031	0.161172	0.88756	0.72771	0.728515	0.5695	0.862291	0.761905	0.667758	0.88756	0.88756	0.518031	-	-
LA RIOJA	0.828226	0.960645	0.944318	0.5695	0.965734	0.944318	0.944318	0.944318	0.982489	0.944318	0.944318	0.965734	0.965734	0.944318	0.828226	-
VALENCIAN COMMUNITY	0.944318	0.981302	0.965734	0.392467	0.88756	0.965734	0.944318	0.960645	0.518031	0.944318	0.965734	0.944318	0.392467	0.944318	0.472616	0.889709

## Sheet: Shannon-byArea
Supplementary Table 3. Alpha diversity (Shannon) comparisons between three main regions of Spain. FDR-adjusted p-values resulting from applying a pairwise Wilcoxon rank-sum test are shown.
	Island	Mediterranean
Mediterranean	0.21	-
Rest of mainland Spain	0.21	0.21

## Sheet: Shannon-byRegion
Supplementary Table 3. Alpha diversity (Shannon) comparisons between every individual region of Spain, excluding Ceuta and Melilla. FDR-adjusted p-values resulting from applying a pairwise Wilcoxon rank-sum test are shown.
	ANDALUSIA	ARAGON	ASTURIAS	BALEARIC ISLANDS	BASQUE COUNTRY	CANARY ISLANDS	CANTABRIA	CASTILLA Y LEON	CATALONIA	EXTREMADURA	GALICIA	CASTILLA-LA MANCHA	MADRID	MURCIA	NAVARRA	LA RIOJA
ARAGON	0.977229	-	-	-	-	-	-	-	-	-	-	-	-	-	-	-
ASTURIAS	0.977229	0.977229	-	-	-	-	-	-	-	-	-	-	-	-	-	-
BALEARIC ISLANDS	0.688519	0.719289	0.801166	-	-	-	-	-	-	-	-	-	-	-	-	-
BASQUE COUNTRY	0.87859	0.977229	0.977229	0.688519	-	-	-	-	-	-	-	-	-	-	-	-
CANARY ISLANDS	0.977229	0.977229	0.977229	0.688519	0.977229	-	-	-	-	-	-	-	-	-	-	-
CANTABRIA	0.688519	0.910462	0.964819	0.602197	0.89279	0.964819	-	-	-	-	-	-	-	-	-	-
CASTILLA Y LEON	0.977229	0.977229	1	0.771726	0.977229	0.977229	0.801166	-	-	-	-	-	-	-	-	-
CATALONIA	0.371733	0.870776	0.771726	0.371733	0.87859	0.688519	0.977229	0.602197	-	-	-	-	-	-	-	-
EXTREMADURA	0.977229	0.974556	0.977229	0.974556	0.872765	0.977229	0.801166	0.977229	0.688519	-	-	-	-	-	-	-
GALICIA	0.602197	0.977229	0.89279	0.580555	0.977229	0.922403	0.977229	0.870776	0.977229	0.810293	-	-	-	-	-	-
CASTILLA-LA MANCHA	0.371733	0.810293	0.688519	0.371733	0.870776	0.801166	0.977229	0.679617	0.977229	0.688519	0.977229	-	-	-	-	-
MADRID	0.371733	0.977229	0.872765	0.371733	0.977229	0.89279	0.977229	0.801166	0.861223	0.801166	0.977229	0.823045	-	-	-	-
MURCIA	0.977229	0.977229	0.977229	0.688519	0.977229	0.977229	0.823045	1	0.688519	0.977229	0.801166	0.688519	0.801166	-	-	-
NAVARRA	0.688519	0.870776	0.801166	0.679617	0.974556	0.870776	0.977229	0.801166	0.977229	0.688519	0.977229	0.977229	0.977229	0.751298	-	-
LA RIOJA	0.371733	0.679617	0.602197	0.602197	0.719289	0.602197	0.977229	0.602197	0.801166	0.688519	0.688519	0.889684	0.602197	0.371733	0.688519	-
VALENCIAN COMMUNITY	0.977229	0.977229	1	0.688519	0.887758	0.977229	0.732287	0.977229	0.371733	0.977229	0.688519	0.531052	0.602197	0.977229	0.718462	0.371733
