# Supplementary material for: The Spanish gut microbiome reveals links between microorganisms and Mediterranean diet
Source: Sci Rep. 2021 Nov 10;11:21602. doi: 10.1038/s41598-021-01002-1 (PMC8580991; doi:10.1038/s41598-021-01002-1)
Supplement: Supplementary file 6 — Supplementary Table 4. [file 41598_2021_1002_MOESM6_ESM.xlsx]

## Sheet: Phylum
Supplementary Table 4. Results of comparing gut microbiomes from people living in an island or in mainland Spain using DESeq2 test. Only significant results (FDR-adjusted p-value < 0.05) are shown. Positive log2FoldChange values mean that the taxon is overrepresented in mainlaind Spain individuals, While negative values mean that the taxon is overrepresented in individuals from islands.
Island vs. Mainland Spain
Reference: Island
Test: DESeq2
Phylum Level
Base Mean abundance	log2FoldChange	lfcSE	P-value	FDR-adjusted p-value	Domain	Phylum
3.13461	2.02064	0.60573	0.00085032	0.0178567	d__Bacteria	p__Patescibacteria

## Sheet: Genus
Supplementary Table 4. Results of comparing gut microbiomes from people living in an island or in mainland Spain using DESeq2 test. Only significant results (FDR-adjusted p-value < 0.05) are shown. Positive log2FoldChange values mean that the taxon is overrepresented in mainlaind Spain individuals, While negative values mean that the taxon is overrepresented in individuals from islands.
Island vs. Mainland Spain
Reference: Island
Test: DESeq2
Genus Level
Base Mean Abundance	Log2 FoldChange	lfcSE	P-value	FDR-adjusted p-value	Phylum	Family	Genus
8.69045	3.88499	0.959509	5.14508e-05	0.00254682	p__Euryarchaeota	f__Methanobacteriaceae	g__Methanobrevibacter
136.711	-1.16838	0.326467	0.000345095	0.00976127	p__Firmicutes	f__Lachnospiraceae	g__Anaerostipes
538.344	1.48482	0.485907	0.00224478	0.0444466	p__Firmicutes	f__Ruminococcaceae	g__[Eubacterium]_siraeum_group
2.95096	2.23588	0.673602	0.000902482	0.0223364	p__Patescibacteria	f__Saccharimonadaceae	g__TM7x
85.2387	1.44595	0.487196	0.00299842	0.0494739	p__Firmicutes	f__Lachnospiraceae	g__[Eubacterium]_ventriosum_group
301.033	10.4816	2.06825	4.02282e-07	2.65506e-05	p__Bacteroidota	f__Prevotellaceae	g__Alloprevotella
15.097	4.07557	1.25659	0.00118133	0.0259893	p__Firmicutes	f__Ruminococcaceae	g__Fournierella
41.2783	24.0635	2.70851	6.4282e-19	6.36392e-17	p__Firmicutes	f__Selenomonadaceae	g__Megamonas
206.554	1.29514	0.355238	0.000266523	0.00879526	p__Firmicutes	f__Peptostreptococcaceae	g__Romboutsia
38.1403	6.44995	2.16317	0.00286644	0.0494739	p__Firmicutes	f__Erysipelatoclostridiaceae	g__Asteroleplasma
39.9831	24.6096	2.39237	8.09014e-25	1.60185e-22	p__Firmicutes	f__Selenomonadaceae	g__Mitsuokella
10.0938	5.49939	1.39837	8.39873e-05	0.0033259	p__Synergistota	f__Synergistaceae	g__Cloacibacillus
