# Supplementary material for: The Spanish gut microbiome reveals links between microorganisms and Mediterranean diet
Source: Sci Rep. 2021 Nov 10;11:21602. doi: 10.1038/s41598-021-01002-1 (PMC8580991; doi:10.1038/s41598-021-01002-1)
Supplement: Supplementary file 7 — Supplementary Table 5. [file 41598_2021_1002_MOESM7_ESM.xlsx]

## Sheet: Phylum
Supplementary Table 5. Results of comparing gut microbiomes from males and females using DESeq2 test. Only significant results (FDR-adjusted p-value < 0.05) are shown. Positive log2FoldChange values mean that the taxon is overrepresented in males, While negative values mean that the taxon is overrepresented in females.
Male vs. Female
Reference: Female
Test: DESeq2
Phylum
Base Mean abundance	log2FoldChange	lfcSE	P-value	FDR-adjusted p-value	Rank1	Rank2
2862.64	0.334905	0.0907775	0.000224877	0.00472242	d__Bacteria	p__Proteobacteria

## Sheet: Genus
Supplementary Table 5. Results of comparing gut microbiomes from males and females using DESeq2 test. Only significant results (FDR-adjusted p-value < 0.05) are shown. Positive log2FoldChange values mean that the taxon is overrepresented in males, While negative values mean that the taxon is overrepresented in females.
Male vs. Female
Reference: Female
Test: DESeq2
Genus
Base Mean Abundance	Log2 FoldChange	lfcSE	P-value	FDR-adjusted p-value	Phylum	Family	Genus
156.956	-0.427818	0.124091	0.000565562	0.0186636	p__Firmicutes	f__Oscillospiraceae	g__Oscillibacter
109.635	-1.40328	0.412065	0.000660449	0.0186813	p__Proteobacteria	f__Enterobacteriaceae	NA
136.711	-0.575198	0.15628	0.000232728	0.00921603	p__Firmicutes	f__Lachnospiraceae	g__Anaerostipes
7722.66	0.326833	0.102293	0.001398	0.0307559	p__Firmicutes	f__Ruminococcaceae	g__Faecalibacterium
29.6305	-0.881139	0.208412	2.35921e-05	0.00233561	p__Firmicutes	f__Ruminococcaceae	g__UBA1819
28.0274	-1.59243	0.33644	2.21021e-06	0.000437622	p__Actinobacteriota	f__Coriobacteriales_Inc. Sed.	g__uncultured
37.9189	-1.15813	0.301031	0.000119475	0.00591403	p__Firmicutes	f__Oscillospiraceae	g__Flavonifractor
57.1346	0.758545	0.18373	3.65011e-05	0.00240907	p__Firmicutes	f__Lachnospiraceae	g__Ruminococcus_gauvreauii_group
33.6023	3.8035	1.13443	0.000800041	0.019801	p__Firmicutes	f__Selenomonadaceae	g__Mitsuokella
