# Supplementary material for: The Spanish gut microbiome reveals links between microorganisms and Mediterranean diet
Source: Sci Rep. 2021 Nov 10;11:21602. doi: 10.1038/s41598-021-01002-1 (PMC8580991; doi:10.1038/s41598-021-01002-1)
Supplement: Supplementary file 8 — Supplementary Table 6. [file 41598_2021_1002_MOESM8_ESM.xlsx]

## Sheet: Phylum
Supplementary Table 6. Associations between taxa and age (Spearman Correlation). Only significant results (FDR-adjusted p-value < 0.05) Are shown. Rho = Spearman's rank correlation coefficient.
Phylum vs. Age
Test: Spearman correlation
Domain	Phylum	P-value	rho	FDR-adjusted p-value	Mean Abundance
d__Bacteria	p__Cyanobacteria	4.06295e-05	0.177597	0.00085322	0.454115

## Sheet: Genus
Supplementary Table 6. Associations between taxa and age (Spearman Correlation). Only significant results (FDR-adjusted p-value < 0.05) Are shown. Rho = Spearman's rank correlation coefficient.
Genus vs. Age
Test: Spearman correlation
Phylum	Family	Genus	p-value	rho	FDR-adjusted p-value	Mean Abundance
p__Actinobacteriota	f__Coriobacteriaceae	g__Collinsella	0.00438177	-0.123815	0.0351474	0.177598
p__Firmicutes	f__Lachnospiraceae	g__[Eubacterium]_eligens_group	8.36444e-06	0.192546	0.000476773	1.60853
p__Proteobacteria	f__Pasteurellaceae	g__Haemophilus	0.00782713	-0.115623	0.0461531	0.165426
p__Firmicutes	f__Acidaminococcaceae	g__Acidaminococcus	0.000970896	-0.143162	0.012771	0.216533
p__Firmicutes	f__Lachnospiraceae	NA	9.30035e-05	0.169253	0.00198795	1.9591
p__Firmicutes	f__Veillonellaceae	g__Dialister	6.12509e-05	-0.17351	0.00174565	1.10653
p__Actinobacteriota	f__Bifidobacteriaceae	g__Bifidobacterium	0.000296504	-0.156864	0.00507023	0.543281
p__Firmicutes	f__Streptococcaceae	g__Streptococcus	0.00668161	-0.117906	0.0451136	0.330564
p__Firmicutes	f__Ruminococcaceae	g__Faecalibacterium	0.00493297	-0.12218	0.0351474	12.4838
p__Firmicutes	f__Lachnospiraceae	g__Butyrivibrio	0.000500233	0.150964	0.00712832	0.38332
p__Firmicutes	f__Ruminococcaceae	g__[Eubacterium]_siraeum_group	2.93729e-05	0.180764	0.00125569	0.831817
p__Firmicutes	f__Erysipelotrichaceae	g__Turicibacter	3.48648e-06	-0.200348	0.000362889	0.0606681
p__Firmicutes	f__Oscillospirales UCG-010	g__UCG-010	0.00235844	0.132073	0.0217228	0.597667
p__Firmicutes	f__Lachnospiraceae	g__[Eubacterium]_xylanophilum_group	0.00129937	0.139608	0.0158709	0.187141
p__Firmicutes	f__Lachnospiraceae	g__Lachnospiraceae_ND3007_group	0.00241365	0.131772	0.0217228	0.572786
p__Firmicutes	f__Butyricicoccaceae	NA	0.00156189	0.137322	0.0177627	0.0253999
p__Firmicutes	f__Anaerovoracaceae	g__Family_XIII_UCG-001	0.00012862	0.165877	0.00244378	0.0168309
p__Firmicutes	f__Lachnospiraceae	g__Howardella	0.00166201	0.136542	0.0177627	0.0133787
p__Cyanobacteria	f__Gastranaerophilales	g__Gastranaerophilales	7.76243e-05	0.171108	0.00189625	0.356848
p__Firmicutes	f__Peptostreptococcaceae	g__Terrisporobacter	0.00414505	-0.124575	0.0351474	0.0240485
p__Firmicutes	f__Lachnospiraceae	g__Lachnospiraceae_UCG-008	0.000481858	0.151393	0.00712832	0.0169314
p__Firmicutes	f__Defluviitaleaceae	g__Defluviitaleaceae_UCG-011	0.00696849	0.117303	0.0451136	0.0160683
p__Firmicutes	f__Oscillospiraceae	g__NK4A214_group	0.00476533	0.122659	0.0351474	0.631362
p__Firmicutes	f__Clostridia_UCG-014	g__Clostridia_UCG-014	4.30907e-05	0.177017	0.0014737	1.93326
p__Firmicutes	f__Erysipelatoclostridiaceae	g__Asteroleplasma	0.00712321	0.116987	0.0451136	0.254763
p__Firmicutes	f__Streptococcaceae	g__Lactococcus	0.00780109	-0.115671	0.0461531	0.0233238
p__Firmicutes	f__Lachnospiraceae	g__Lachnospiraceae_UCG-003	4.24432e-06	0.198621	0.000362889	0.232546
p__Firmicutes	f__Acidaminococcaceae	g__Phascolarctobacterium	0.00477995	0.122617	0.0351474	1.68208
p__Bacteroidota	f__Muribaculaceae	g__Muribaculaceae	0.00197042	0.134385	0.0198201	0.711574
