# Supplementary material for: The Spanish gut microbiome reveals links between microorganisms and Mediterranean diet
Source: Sci Rep. 2021 Nov 10;11:21602. doi: 10.1038/s41598-021-01002-1 (PMC8580991; doi:10.1038/s41598-021-01002-1)
Supplement: Supplementary file 9 — Supplementary Table 7. [file 41598_2021_1002_MOESM9_ESM.xlsx]

## Sheet: Phylum
Supplementary Table 7. Associations between taxa and dietary habits (Spearman Correlation). Only significant results (FDR-adjusted p-value < 0.05) are shown. Only taxa or foods/food groups showing at least one significant association are shown. Rho = Spearman's rank correlation coefficient.
Phylum vs. Dietary Habits
Spearman Correlation
Taxon	Wine	BMI	Salad	Milk	Sweets	Seafood
Actinobacteriota	-0.146538	0	0	0.138427	0	0
Cyanobacteria	0.181637	0	0.157657	0	0	0
Proteobacteria	0	0.219105	0	0	0	0
Verrucomicrobiota	0	0	0	0	-0.13664	0
Bacteroidota	0	0	0	0	0	0.137905
Euryarchaeota	0	0	0	0	0	0
WPS-2	0	0	0	0	0	0
Firmicutes	0	0	0	0	0	0
Taxon	Sugar-sweetened Beverages	Pastries	Spirits	Store-bought Juice	Citrus
Actinobacteriota	0	0	0	0	0
Cyanobacteria	0	-0.125815	0	0	0
Proteobacteria	0	0	0	0	0
Verrucomicrobiota	-0.158083	-0.123121	-0.133661	-0.14146	0
Bacteroidota	0	0	0	0	-0.124343
Euryarchaeota	0	-0.123064	0	0	0
WPS-2	0	0	0.128959	0	0
Firmicutes	0	0	0	0	0.155639

## Sheet: Genus
Supplementary Table 7. Associations between taxa and dietary habits (Spearman Correlation). Cells show rho values. Only significant results (FDR-adjusted p-value < 0.05) Are shown. Only taxa or foods/food groups showing at least one significant association are shown. Rho = Spearman's rank correlation coefficient.
Genus vs. Dietary Habits
Spearman Correlation
Taxon	Wine	Yogurt	Sugar-sweetened Beverages	Nuts	Garnish Vegetables	Pizza-Croquette And others	Milk	Ham	Bread	Minced Beef
Acidaminococcus	-0.165039	0	0	-0.156377	0	0	0	0	0	0
Bifidobacterium	-0.204363	0	0	-0.118004	0	0	0.165958	0	0.142259	0
Gastranaerophilales	0.175025	0	0	0	0	0	0	0	0	0
Streptococcus	0	0.171525	0	0	0	0	0	0	0	0
Parasutterella	0	0	0.132558	0	0	0	0	0	0	0
Eubacterium eligens group	0	0	-0.128776	0.132851	0	-0.162172	0	0	0	-0.151311
Oscillospirales UCG-010	0	0	-0.149292	0.18957	0	0	0	0	0	0
Eubacterium xylanophilum group	0	0	-0.193631	0	0	0	0	-0.147493	0	0
Bacteroides pectinophilus group	0	0	-0.181216	0	0	0	0	-0.161094	0	0
Flavonifractor	0	0	0.157618	-0.192519	-0.181893	0.15962	0	0	0	0
Defluviitaleaceae UCG-011	0	0	-0.158535	0	0	0	0	0	0	0
Bacilli RF39	0	0	-0.129501	0	0	-0.150126	0	-0.157192	0	0
Clostridia UCG-014	0	0	-0.170555	0.13776	0	0	0	0	0	0
Akkermansia	0	0	-0.141174	0	0	0	0	0	0	0
Oxalobacter	0	0	-0.136903	0.130067	0	0	0	0	0	0
Lachnospiraceae UCG-003	0	0	-0.14055	0	0	0	0	0	0	0
Oscillibacter	0	0	0	-0.11865	0	0	0	0	0	0
Oscillospiraceae UCG-005	0	0	0	0.121643	0	0	0	0	0	0
Megasphaera	0	0	0	-0.232235	0	0	0	0	0	0
Lactobacillus	0	0	0	-0.119157	0	0	0	0	0	0
Faecalitalea	0	0	0	-0.119208	0	0	0	0	0	0
Ruminococcus torques group	0	0	0	-0.174523	0	0	0	0	0	0.168825
Anaerovoracaceae XIIIAD3011 group	0	0	0	0.126712	0	0	0	0	0	0
Christensenellaceae R-7 group	0	0	0	0.131725	0	0	0	0	0	0
Lachnoclostridium	0	0	0	-0.120059	0	0	0	0.138629	0	0
Negativibacillus	0	0	0	-0.124393	0	0	0	0	0	0
Uncult. Oscillospiraceae	0	0	0	-0.144567	-0.134363	0	0	0	0	0
Oscillospiraceae NK4A214 group	0	0	0	0.188697	0	0	0	0	0	0
Oscillospiraceae UCG-003	0	0	0	0.136743	0	0	0	0	0	0
Marvinbryantia	0	0	0	0.123145	0	0	0	0	0	0
Izemoplasmatales	0	0	0	0.121583	0	0	0	0	0	0
Lachnospiraceae UCG-004	0	0	0	0.136933	0	0	0	0	0	0
Bilophila	0	0	0	0	-0.136427	0	0	0	0	0
Eubacterium ruminantium group	0	0	0	0	0.138445	0	0	0	0	0
Bacteroides	0	0	0	0	-0.199857	0	0	0	0	0
Prevotella	0	0	0	0	0.167849	0	0	0	0	0
Lachnospiraceae UCG-008	0	0	0	0	0.170468	-0.150474	0	0	0	0
Butyricicoccus	0	0	0	0	0	0	-0.186151	0	0	0
Ruminococcus	0	0	0	0	0	0	0	-0.149482	0	-0.157798
Unass. Ruminococcaceae	0	0	0	0	0	0	0	0	0.146925	0
Subdoligranulum	0	0	0	0	0	0	0	0	0.183674	0
Succinivibrio	0	0	0	0	0	0	0	0	-0.142428	0
Coprococcus	0	0	0	0	0	0	0	0	0	0
Methanosphaera	0	0	0	0	0	0	0	0	0	0
Unass. Lachnospiraceae	0	0	0	0	0	0	0	0	0	0
Anaerotruncus	0	0	0	0	0	0	0	0	0	0
Roseburia	0	0	0	0	0	0	0	0	0	0
Uncult. Peptococcaceae	0	0	0	0	0	0	0	0	0	0
Catenibacterium	0	0	0	0	0	0	0	0	0	0
Uncult. Rhodospirillales	0	0	0	0	0	0	0	0	0	0
Holdemanella	0	0	0	0	0	0	0	0	0	0
Paraprevotella	0	0	0	0	0	0	0	0	0	0
Parabacteroides	0	0	0	0	0	0	0	0	0	0
Clostridiavadin BB60 group	0	0	0	0	0	0	0	0	0	0
Monoglobus	0	0	0	0	0	0	0	0	0	0
Collinsella	0	0	0	0	0	0	0	0	0	0
Butyrivibrio	0	0	0	0	0	0	0	0	0	0
Coprobacter	0	0	0	0	0	0	0	0	0	0
Eubacterium siraeum group	0	0	0	0	0	0	0	0	0	0
Ruminococcus gnavus group	0	0	0	0	0	0	0	0	0	0
Dialister	0	0	0	0	0	0	0	0	0	0
Dorea	0	0	0	0	0	0	0	0	0	0
Agathobacter	0	0	0	0	0	0	0	0	0	0
Taxon	Legumes	Pastries	BMI	Spirits	Other Fruits	Beef Pork Lamb	Green Beans Chard Spinach	Salad	Pasta
Acidaminococcus	0	0	0	0	-0.165807	0	-0.131578	-0.169883	0
Bifidobacterium	0	0	0	0	0	0	0	-0.126682	0
Gastranaerophilales	0	0	0	0	0	0	0	0	0
Streptococcus	0	0	0	0	0	0	0	0	0
Parasutterella	0	0	0	0	0	0	0	0	0
Eubacterium eligens group	0	0	0	0	0	0	0.163029	0.13286	-0.137466
Oscillospirales UCG-010	0	0	0	0	0.148628	0	0.141783	0.127782	0
Eubacterium xylanophilum group	0	0	0	0	0	0	0	0	0
Bacteroides pectinophilus group	0	0	0	0	0	0	0.135294	0.168024	0
Flavonifractor	0	0	0	0	-0.188405	0	-0.195723	-0.156478	0
Defluviitaleaceae UCG-011	0	0	0	0	0	0	0	0	0
Bacilli RF39	0	0	0	-0.145902	0	0	0.13344	0	0
Clostridia UCG-014	0	0	0	0	0.143963	0	0	0	0
Akkermansia	0	0	0	-0.154786	0	0	0	0	0
Oxalobacter	0	0	0	0	0	0	0	0	0
Lachnospiraceae UCG-003	0	0	0	0	0	0	0	0.169408	-0.156206
Oscillibacter	0	0	0	0	0	0	-0.1416	0	0.13607
Oscillospiraceae UCG-005	0	0	0	0	0	0	0	0	0
Megasphaera	0	0	0	0	0	0	0	-0.166008	0
Lactobacillus	0	0	0	0	0	0	0	0	0
Faecalitalea	0	0	0	0	-0.146114	0	0	0	0
Ruminococcus torques group	0	0	0	0	0	0.167667	-0.130181	0	0
Anaerovoracaceae XIIIAD3011 group	0	0	0	0	0	0	0.126669	0	0
Christensenellaceae R-7 group	0	0	-0.168131	0	0	0	0	0	0
Lachnoclostridium	0	0	0	0	0	0	0	0	0
Negativibacillus	0	0	0	0	-0.172326	0	0	0	0
Uncult. Oscillospiraceae	0	0	0	0	0	0	-0.160332	0	0
Oscillospiraceae NK4A214 group	0	-0.154914	0	0	0	0	0.129878	0	0
Oscillospiraceae UCG-003	0	0	0	0	0	0	0	0	-0.138345
Marvinbryantia	0	0	-0.142963	0	0	0	0	0	0
Izemoplasmatales	0	0	0	0	0	0	0	0.138887	0
Lachnospiraceae UCG-004	0	0	0	0	0	0	0	0	0
Bilophila	0	0	0	0	0	0	-0.130928	0	0
Eubacterium ruminantium group	0	0	0	0	0	0	0.161821	0	0
Bacteroides	0	0	0	0	0	0	0	0	0
Prevotella	0	0	0	0	0	0	0	0	0
Lachnospiraceae UCG-008	0	0	0	0	0	0	0	0	-0.152236
Butyricicoccus	0	0	0	0	0	0	0	0	0
Ruminococcus	0	0	0	-0.14248	0	0	0	0	0
Unass. Ruminococcaceae	0	0	0	0	0	0	0	0	0
Subdoligranulum	0	0	0	0	0	0	0	0	0
Succinivibrio	0	0	0	0	0	0	0	0	0
Coprococcus	0.185113	0	0	0	0	0	0	0	0
Methanosphaera	0	-0.175876	0	0	0	0	0	0	0
Unass. Lachnospiraceae	0	0	0.13559	0	0	0	0	0	-0.132975
Anaerotruncus	0	0	-0.158584	0	0	0	0	0	0
Roseburia	0	0	0.139875	0	0	0	0	0	0
Uncult. Peptococcaceae	0	0	-0.139992	0	0	0	0	0	0
Catenibacterium	0	0	0.135994	0	0	0	0	0	0
Uncult. Rhodospirillales	0	0	0.140464	0	0	0	0	0	0
Holdemanella	0	0	0.136241	0	0	0	0	0	0
Paraprevotella	0	0	0	-0.159598	0	0	0	0	0
Parabacteroides	0	0	0	0	-0.16467	0	0	0	0
Clostridiavadin BB60 group	0	0	0	0	0.133587	0	0	0	0
Monoglobus	0	0	0	0	0	-0.156693	0	0	0
Collinsella	0	0	0	0	0	0	-0.138835	-0.134131	0.157873
Butyrivibrio	0	0	0	0	0	0	0.158998	0.179246	0
Coprobacter	0	0	0	0	0	0	-0.137197	0	0
Eubacterium siraeum group	0	0	0	0	0	0	0	0.150032	0
Ruminococcus gnavus group	0	0	0	0	0	0	0	0	0.132297
Dialister	0	0	0	0	0	0	0	0	0.132326
Dorea	0	0	0	0	0	0	0	0	0.192707
Agathobacter	0	0	0	0	0	0	0	0	0.156459
