# Supplementary material for: The Spanish gut microbiome reveals links between microorganisms and Mediterranean diet
Source: Sci Rep. 2021 Nov 10;11:21602. doi: 10.1038/s41598-021-01002-1 (PMC8580991; doi:10.1038/s41598-021-01002-1)
Supplement: Supplementary file 10 — Supplementary Table 8. [file 41598_2021_1002_MOESM10_ESM.xlsx]

## Sheet: Supplementary_Table_8_dietVSage
Supplementary Table 8. Associations between diet variables (monthly consumption) and age (Spearman Rank Correlation). Only significant results (FDR-adjusted p-value < 0.05) Are shown. Rho = Spearman's rank correlation coefficient.
	P-value	rho	FDR-adjusted p-value
Breakfast cereals	0.000485128	-0.151316	0.00173838
Chocolate buscuits	0.00316827	-0.128196	0.00973111
Pastries	0.00039643	-0.153613	0.00154968
Salad	2.06066e-05	0.184164	0.00014768
Green beans, chard, or spinach	0.00012333	0.166318	0.000662898
Rice	7.29148e-05	-0.171746	0.000447905
Pasta	3.17053e-08	-0.237839	1.36333e-06
Minced meat	8.3519e-08	-0.230631	1.79566e-06
Croquettes, dumplings, pizza	5.76322e-07	-0.215502	8.26062e-06
Citrus fruit	4.54227e-06	0.198022	4.88295e-05
Chips	0.00977886	-0.112345	0.0262807
Sugar-sweetened beverages	0.00151356	-0.137715	0.00500639
Low calorie drinks	0.000243176	-0.159047	0.00108193
Wine	7.46451e-06	0.193578	6.41948e-05
Alcohol-free beer	0.000251612	0.158673	0.00108193
Spirits	0.00357787	-0.126569	0.0102566
