# Supplementary material for: The Spanish gut microbiome reveals links between microorganisms and Mediterranean diet
Source: Sci Rep. 2021 Nov 10;11:21602. doi: 10.1038/s41598-021-01002-1 (PMC8580991; doi:10.1038/s41598-021-01002-1)
Supplement: Supplementary file 11 — Supplementary Table 9. [file 41598_2021_1002_MOESM11_ESM.xlsx]

## Sheet: Supplementary_Table_Z_dietVSsex
Supplementary Table 9. Associations between diet variables (monthly consumption) and sex (Wilcoxon rank-sum test). Only significant results (FDR-adjusted p-value < 0.05) are shown.
	p.value	p.adj	Male avg. Consumption	Female avg. Consumption
Salad	6.62124e-05	0.000711784	17.0268	20.1648
Green beans, chard, or spinach	0.00472985	0.0145274	8.06897	10.1798
Garnish vegetables	0.00400307	0.0132409	9.98851	12.2659
Rice	0.00151866	0.00725583	6.35249	5.06367
Pasta	0.000753169	0.00472826	6.1341	4.60674
Soups and creams	0.00938667	0.0269085	6.01916	7.42322
Meat	6.80874e-06	9.75919e-05	6.62835	4.70037
Minced meat	0.00191731	0.00783726	3.3908	2.40075
Croquettes, dumplings, pizza	0.00331535	0.01188	2.83142	1.98876
White cheese	0.014212	0.0381947	5.40613	7.13109
Citrus fruit	0.00200488	0.00783726	10.636	13.8202
Other fruits	0.0179388	0.0453746	17.3985	18.9888
Store-brought juice	0.000769717	0.00472826	1.49042	0.662921
Dairy desserts	0.00137105	0.00725583	2.91571	1.68165
Sugar-sweetened beverages	0.000741871	0.00472826	1.8046	0.756554
Beer	1.53692e-06	3.30437e-05	7.08429	3.74532
Spirits	6.19476e-09	2.66375e-07	1.13793	0.41573
